# Supplementary material for: Myosin-VIIa is expressed in multiple isoforms and essential for tensioning the hair cell mechanotransduction complex
Source: Nat Commun. 2020 Apr 29;11:2066. doi: 10.1038/s41467-020-15936-z (PMC7190839; doi:10.1038/s41467-020-15936-z)
Supplement: Supplementary file 4 — Source Data [file 41467_2020_15936_MOESM4_ESM.xlsx]

## Sheet: Figure 2e (IHC stereocilia IF)
Group	Cochlea	Cell	Row	Stereocilia	Z_scale	X1	Y1	Slice1	Z1	X2	Y2	Slice2	Z2	Length
WT	3	1	1	1	0.17	2.705	30.799	21	3.57	3.642	33.205	34	5.78	3.39866
WT	3	1	1	2	0.17	3.216	30.586	19	3.23	4.089	32.843	34	5.78	3.51549
WT	3	1	1	3	0.17	3.855	30.223	18	3.06	4.643	32.588	34	5.78	3.68952
WT	3	1	1	4	0.17	4.494	30.33	17	2.89	5.154	32.502	33	5.61	3.54282
WT	3	1	1	5	0.17	5.282	30.266	16	2.72	5.793	32.46	33	5.61	3.66427
WT	3	1	1	6	0.17	5.879	29.819	16	2.72	6.368	32.268	33	5.61	3.81953
WT	3	1	1	7	0.17	6.837	29.797	15	2.55	6.965	32.055	33	5.61	3.80507
WT	3	1	1	8	0.17	7.199	30.628	15	2.55	7.433	32.524	31	5.27	3.32385
WT	3	1	1	9	0.17	7.497	29.819	16	2.72	7.987	32.289	32	5.44	3.70667
WT	3	1	1	10	0.17	8.2	29.371	16	2.72	8.647	31.991	33	5.61	3.92636
WT	3	1	1	11	0.17	8.818	29.734	16	2.72	9.159	32.204	33	5.61	3.81697
WT	3	1	1	12	0.17	9.563	30.223	16	2.72	9.648	32.652	32	5.44	3.64769
WT	3	1	1	13	0.17	9.798	30.862	15	2.55	10.011	33.078	30	5.1	3.38504
WT	3	1	1	14	0.17	10.437	31.31	15	2.55	10.287	33.546	28	4.76	3.14743
WT	3	2	1	1	0.18	11.118	31.842	17	3.06	11.821	33.929	28	5.04	2.96145
WT	3	2	1	2	0.18	11.864	31.778	16	2.88	12.29	33.589	29	5.22	2.98945
WT	3	2	1	3	0.18	12.119	31.012	17	3.06	12.716	33.248	31	5.58	3.42148
WT	3	2	1	4	0.18	12.843	30.756	17	3.06	13.099	33.014	32	5.76	3.52904
WT	3	2	1	5	0.18	13.504	30.671	17	3.06	13.61	32.801	32	5.76	3.44066
WT	3	2	1	6	0.18	14.249	30.586	17	3.06	14.164	32.481	33	5.94	3.44857
WT	3	2	1	7	0.18	14.782	30.01	17	3.06	14.696	32.162	33	5.94	3.59623
WT	3	2	1	8	0.18	15.442	30.053	17	3.06	15.719	32.162	33	5.94	3.58036
WT	3	2	1	9	0.18	16.038	30.628	16	2.88	16.315	32.588	32	5.76	3.49467
WT	3	2	1	10	0.18	16.699	30.628	15	2.7	16.805	32.737	31	5.58	3.57121
WT	3	2	1	11	0.18	17.401	30.522	17	3.06	17.252	32.886	30	5.4	3.32961
WT	3	2	1	12	0.18	17.721	31.352	16	2.88	17.806	33.227	31	5.58	3.28829
WT	1	1	1	1	0.18	8.264	29.073	3	0.54	9.073	31.352	19	3.42	3.76068
WT	1	1	1	2	0.18	8.86	28.796	3	0.54	9.627	31.182	19	3.42	3.81781
WT	1	1	1	3	0.18	9.457	28.562	3	0.54	10.096	30.926	19	3.42	3.78037
WT	1	1	1	4	0.18	10.032	28.434	3	0.54	10.564	30.926	19	3.42	3.84545
WT	1	1	1	5	0.18	10.777	28.413	3	0.54	11.289	30.948	19	3.42	3.87076
WT	1	1	1	6	0.18	11.416	28.477	3	0.54	11.757	30.948	19	3.42	3.81006
WT	1	1	1	7	0.18	12.14	28.051	3	0.54	12.29	30.82	19	3.42	3.99803
WT	1	1	1	8	0.18	12.758	27.838	3	0.54	12.865	30.607	19	3.42	3.99665
WT	1	1	1	9	0.18	13.227	28.456	3	0.54	13.227	30.926	19	3.42	3.79411
WT	1	1	1	10	0.18	13.312	27.859	4	0.72	13.781	30.586	19	3.42	3.86607
WT	1	1	1	11	0.18	14.441	28.072	3	0.54	14.249	31.054	18	3.24	4.02731
WT	1	1	1	12	0.18	14.76	28.541	2	0.36	14.675	31.246	18	3.24	3.95204
WT	1	1	1	13	0.18	15.357	28.647	4	0.72	15.165	31.501	18	3.24	3.81216
WT	1	1	1	14	0.18	16.081	28.839	4	0.72	15.548	31.629	18	3.24	3.79718
WT	1	1	1	15	0.18	16.635	28.903	4	0.72	16.017	31.863	18	3.24	3.93623
WT	1	1	1	16	0.18	16.762	29.691	3	0.54	16.336	32.204	17	3.06	3.58428
WT	1	1	1	17	0.18	17.082	30.415	3	0.54	16.656	32.588	17	3.06	3.35467
WT	1	2	1	1	0.18	18.189	30.628	3	0.54	18.701	32.524	16	2.88	3.05492
WT	1	2	1	2	0.18	18.573	29.925	3	0.54	18.978	31.97	17	3.06	3.27054
WT	1	2	1	3	0.18	19.19	30.394	2	0.36	19.489	32.204	16	2.88	3.11703
WT	1	2	1	4	0.18	19.19	29.627	2	0.36	19.851	31.885	16	2.88	3.44759
WT	1	2	1	5	0.18	19.744	29.265	2	0.36	20.319	31.48	17	3.06	3.53933
WT	1	2	1	6	0.18	20.362	28.988	2	0.36	20.745	31.246	17	3.06	3.54052
WT	1	2	1	7	0.18	21.086	28.796	2	0.36	21.257	31.139	17	3.06	3.57895
WT	1	2	1	8	0.18	21.64	28.392	3	0.54	21.704	31.033	17	3.06	3.65094
WT	1	2	1	9	0.18	22.364	28.37	2	0.36	22.258	30.756	17	3.06	3.60475
WT	1	2	1	10	0.18	22.939	27.966	3	0.54	22.833	30.479	18	3.24	3.69004
WT	1	2	1	11	0.18	23.046	28.562	2	0.36	23.259	30.862	17	3.06	3.55322
WT	1	2	1	12	0.18	23.557	28.264	2	0.36	23.663	30.415	18	3.24	3.59617
WT	1	2	1	13	0.18	24.537	28.094	3	0.54	24.196	30.586	18	3.24	3.69003
WT	1	2	1	14	0.18	25.154	28.307	3	0.54	24.813	30.799	17	3.06	3.56044
WT	1	2	1	15	0.18	25.815	28.413	3	0.54	25.367	30.948	17	3.06	3.60241
WT	1	2	1	16	0.18	26.177	28.945	2	0.36	25.729	31.224	16	2.88	3.42709
WT	1	2	1	17	0.18	26.901	29.414	3	0.54	26.113	31.65	15	2.7	3.20722
WT	1	3	1	1	0.18	28.413	29.158	3	0.54	28.392	31.672	17	3.06	3.55964
WT	1	3	1	2	0.18	29.137	28.413	4	0.72	28.796	31.182	17	3.06	3.64132
WT	1	3	1	3	0.18	29.712	28.647	2	0.36	29.371	31.118	17	3.06	3.67588
WT	1	3	1	4	0.18	30.117	27.902	3	0.54	29.797	30.905	17	3.06	3.93329
WT	1	3	1	5	0.18	30.713	28.136	2	0.36	30.436	30.628	17	3.06	3.68467
WT	1	3	1	6	0.18	31.757	27.923	3	0.54	30.969	30.799	17	3.06	3.90419
WT	1	3	1	7	0.18	32.162	28.243	2	0.36	31.501	30.82	17	3.06	3.79049
WT	1	3	1	8	0.18	32.673	28.583	2	0.36	32.14	31.012	17	3.06	3.67071
WT	1	3	1	9	0.18	33.354	28.434	2	0.36	32.673	30.948	17	3.06	3.75153
WT	1	3	1	10	0.18	33.951	28.69	2	0.36	33.227	31.182	17	3.06	3.7449
WT	1	3	1	11	0.18	34.334	28.179	3	0.54	33.695	30.777	18	3.24	3.80104
WT	1	3	1	12	0.18	35.186	28.328	3	0.54	34.228	30.884	18	3.24	3.83939
WT	1	3	1	13	0.18	35.484	28.988	2	0.36	34.739	31.203	18	3.24	3.70886
WT	1	3	1	14	0.18	36.123	29.158	3	0.54	35.229	31.459	18	3.24	3.65839
WT	1	3	1	15	0.18	36.826	29.308	3	0.54	35.655	31.714	16	2.88	3.55467
WT	1	3	1	16	0.18	36.869	30.586	3	0.54	35.932	32.226	16	2.88	3.00719
deltaC	2	1	1	1	0.18	11.864	27.838	5	0.9	13.312	30.032	10	1.8	2.77855
deltaC	2	1	1	2	0.18	12.013	27.092	5	0.9	13.887	29.797	11	1.98	3.46342
deltaC	2	1	1	3	0.18	12.439	26.858	4	0.72	14.632	29.457	13	2.34	3.76676
deltaC	2	1	1	4	0.18	13.44	26.56	4	0.72	15.08	29.18	14	2.52	3.57687
deltaC	2	1	1	5	0.18	14.611	25.815	5	0.9	14.739	29.201	16	2.88	3.92451
deltaC	2	1	1	6	0.18	15.57	25.942	4	0.72	15.165	29.031	16	2.88	3.79098
deltaC	2	1	1	7	0.18	16.294	26.219	4	0.72	15.74	29.244	15	2.7	3.65759
deltaC	2	1	1	8	0.18	16.699	26.624	4	0.72	16.23	29.393	15	2.7	3.43624
deltaC	2	1	1	9	0.18	17.636	25.878	4	0.72	16.635	28.818	16	2.88	3.78301
deltaC	2	1	1	10	0.18	18.062	26.177	5	0.9	17.146	29.286	15	2.7	3.70742
deltaC	2	1	1	11	0.18	18.701	26.262	4	0.72	17.785	29.457	15	2.7	3.86878
deltaC	2	1	1	12	0.18	19.425	26.56	5	0.9	18.296	29.648	15	2.7	3.74838
deltaC	2	1	1	13	0.18	19.829	27.007	5	0.9	18.637	29.925	13	2.34	3.46543
deltaC	2	1	1	14	0.18	20.511	27.348	5	0.9	19.148	30.074	13	2.34	3.37082
deltaC	2	1	1	15	0.18	20.937	27.859	5	0.9	19.616	30.373	13	2.34	3.18415
deltaC	2	2	1	1	0.18	3.067	28.143	5	0.9	3.592	30.586	15	2.7	3.07959
deltaC	2	2	1	2	0.18	3.323	27.589	6	1.08	4.189	30.287	18	3.24	3.56297
deltaC	2	2	1	3	0.18	4.075	26.837	5	0.9	4.047	29.691	17	3.06	3.57934
deltaC	2	2	1	4	0.18	4.757	26.851	4	0.72	4.913	29.549	18	3.24	3.69512
deltaC	2	2	1	5	0.18	6.092	27.504	5	0.9	5.58	29.677	20	3.6	3.50344
deltaC	2	2	1	6	0.18	6.319	27.078	6	1.08	6.148	29.506	21	3.78	3.63517
deltaC	2	2	1	7	0.18	6.83	26.766	6	1.08	6.787	29.308	21	3.78	3.70859
deltaC	2	2	1	8	0.18	7.384	27.007	5	0.9	7.341	29.293	21	3.78	3.67723
deltaC	2	2	1	9	0.18	7.952	26.666	5	0.9	7.852	29.308	21	3.78	3.90955
deltaC	2	2	1	10	0.18	8.576	26.737	5	0.9	8.491	29.308	19	3.42	3.60106
deltaC	2	3	1	1	0.18	21.782	27.788	4	0.72	22.435	30.77	13	2.34	3.45588
deltaC	2	3	1	2	0.18	22.222	27.49	4	0.72	22.875	30.6	13	2.34	3.56692
deltaC	2	3	1	3	0.18	22.918	27.433	4	0.72	23.33	30.429	13	2.34	3.43077
deltaC	2	3	1	4	0.18	24.366	27.277	4	0.72	24.196	30.373	14	2.52	3.58526
deltaC	2	3	1	5	0.18	24.423	26.666	4	0.72	24.608	30.003	14	2.52	3.79602
deltaC	2	3	1	6	0.18	24.92	26.311	4	0.72	25.303	29.819	14	2.52	3.96141
deltaC	2	3	1	7	0.18	25.573	26.099	4	0.72	26.411	29.478	15	2.7	4.00503
deltaC	2	3	1	8	0.18	26.34	26.439	4	0.72	26.837	29.563	15	2.7	3.73186
deltaC	2	3	1	9	0.18	27.05	26.766	4	0.72	27.291	29.705	14	2.52	3.45482
deltaC	2	3	1	10	0.18	27.575	27.149	4	0.72	27.802	29.947	14	2.52	3.33472
deltaC	3	1	1	1	0.18	9.968	31.501	5	0.9	10.266	32.886	21	3.78	3.20958
deltaC	3	1	1	2	0.18	10.735	31.288	6	1.08	10.799	32.609	22	3.96	3.16915
deltaC	3	1	1	3	0.18	11.246	30.948	6	1.08	11.331	32.353	22	3.96	3.20557
deltaC	3	1	1	4	0.18	11.587	30.394	6	1.08	11.8	32.14	23	4.14	3.52952
deltaC	3	1	1	5	0.18	12.779	30.373	6	1.08	13.482	31.991	23	4.14	3.5321
deltaC	3	1	1	6	0.18	13.44	30.373	6	1.08	14.27	32.14	22	3.96	3.47931
deltaC	3	1	1	7	0.18	13.994	30.692	6	1.08	14.845	32.268	22	3.96	3.39152
deltaC	3	1	1	8	0.18	14.739	30.543	6	1.08	15.229	32.439	22	3.96	3.48272
deltaC	3	1	1	9	0.18	15.421	30.713	6	1.08	15.974	32.673	22	3.96	3.52729
deltaC	3	1	1	10	0.18	16.187	30.969	6	1.08	16.422	32.843	20	3.6	3.14921
deltaC	3	2	1	1	0.18	19.02	32.14	5	0.9	19.063	33.482	19	3.6	3.01543
deltaC	3	2	1	2	0.18	18.594	31.65	6	1.08	19.403	33.205	21	3.78	3.21908
deltaC	3	2	1	3	0.18	19.595	31.48	5	0.9	19.744	32.694	21	3.78	3.12896
deltaC	3	2	1	4	0.18	20.341	31.288	5	0.9	20.383	32.737	22	3.96	3.386
deltaC	3	2	1	5	0.18	20.618	30.671	6	1.08	20.831	32.439	22	3.96	3.38609
deltaC	3	2	1	6	0.18	21.299	31.118	5	0.9	21.448	32.417	22	3.96	3.32764
deltaC	3	2	1	7	0.18	21.682	30.543	5	0.9	22.045	32.098	23	4.14	3.61212
deltaC	3	2	1	8	0.18	22.279	30.884	5	0.9	22.513	32.268	22	3.96	3.36657
deltaC	3	2	1	9	0.18	22.854	30.373	5	0.9	23.046	32.183	23	4.14	3.71626
deltaC	3	2	1	10	0.18	23.621	30.522	5	0.9	23.621	32.396	22	3.96	3.58824
deltaC	3	2	1	11	0.18	24.132	30.777	5	0.9	24.111	32.843	21	3.78	3.54446
deltaC	3	2	1	12	0.18	24.75	30.522	5	0.9	24.686	32.992	21	3.78	3.79465
deltaC	3	2	1	13	0.18	25.516	30.607	5	0.9	25.112	33.312	21	3.78	3.97173
deltaC	3	2	1	14	0.18	26.262	31.224	5	0.9	25.538	33.695	21	3.78	3.86321
deltaC	3	3	1	1	0.18	27.284	31.416	6	1.08	28.285	33.248	19	3.42	3.13589
deltaC	3	3	1	2	0.18	27.859	31.161	5	0.9	28.626	32.886	20	3.6	3.29453
deltaC	3	3	1	3	0.18	28.583	30.756	5	0.9	29.095	32.694	21	3.78	3.5089
deltaC	3	3	1	4	0.18	29.265	30.564	5	0.9	29.563	32.524	21	3.78	3.4964
deltaC	3	3	1	5	0.18	29.797	30.33	5	0.9	30.01	32.375	22	3.96	3.6866
deltaC	3	3	1	6	0.18	30.373	30.351	5	0.9	30.564	32.311	22	3.96	3.63891
deltaC	3	3	1	7	0.18	31.012	30.01	5	0.9	31.075	32.162	23	4.14	3.89007
deltaC	3	3	1	8	0.18	31.31	30.436	4	0.72	31.714	32.396	22	3.96	3.8082
deltaC	3	3	1	9	0.18	31.97	30.799	4	0.72	32.311	32.588	21	3.78	3.56096
deltaC	3	3	1	10	0.18	32.46	30.309	5	0.9	32.758	32.502	22	3.96	3.77646
deltaC	3	3	1	11	0.18	32.928	30.671	5	0.9	33.333	32.737	21	3.78	3.56746
deltaC	3	3	1	12	0.18	33.759	30.479	5	0.9	33.802	32.886	20	3.6	3.61739
deltaC	3	3	1	13	0.18	34.419	30.713	5	0.9	34.228	33.163	20	3.6	3.65089
deltaC	3	3	1	14	0.18	35.271	30.82	5	0.9	34.739	33.482	20	3.6	3.82874
deltaC	3	3	1	15	0.18	35.974	31.416	5	0.9	35.25	33.695	21	3.78	3.74332
deltaC	4	1	1	1	0.18	15.932	27.369	8	1.44	17.465	29.584	19	3.42	3.34316
deltaC	4	1	1	2	0.18	16.422	26.752	8	1.44	17.913	29.18	19	3.42	3.46968
deltaC	4	1	1	3	0.18	17.508	26.368	4	0.72	18.914	28.626	18	3.24	3.66412
deltaC	4	1	1	4	0.18	18.189	25.793	4	0.72	19.553	28.562	17	3.06	3.87343
deltaC	4	1	1	5	0.18	19.127	25.602	4	0.72	20.085	28.477	16	2.88	3.72142
deltaC	4	1	1	6	0.18	20.319	25.239	4	0.72	20.468	28.37	17	3.06	3.91164
deltaC	4	1	1	7	0.18	20.703	25.9	3	0.54	21.938	28.264	16	2.88	3.54814
deltaC	4	1	1	8	0.18	21.47	25.857	3	0.54	22.449	28.456	16	2.88	3.63164
deltaC	4	1	1	9	0.18	23.876	25.751	3	0.54	23.003	28.562	16	2.88	3.76025
deltaC	4	1	1	10	0.18	25.112	26.134	5	0.9	23.919	28.669	16	2.88	3.43072
deltaC	4	1	1	11	0.18	26.113	27.092	5	0.9	24.324	29.137	16	2.88	3.36199
deltaC	4	2	1	1	0.18	33.418	30.351	3	0.54	35.868	32.332	10	1.8	3.3933
deltaC	4	2	1	2	0.18	33.461	29.755	3	0.54	36.23	31.8	10	1.8	3.66565
deltaC	4	2	1	3	0.18	33.908	28.988	6	1.08	36.315	31.182	11	1.98	3.37895
deltaC	4	2	1	4	0.18	35.058	28.392	3	0.54	36.997	30.884	9	1.62	3.33709
deltaC	4	2	1	5	0.18	35.783	28.477	3	0.54	37.934	30.245	9	1.62	2.98647
deltaC	4	2	1	6	0.18	35.846	27.774	3	0.54	37.21	30.564	10	1.8	3.35145
deltaC	4	2	1	7	0.18	37.955	26.986	3	0.54	38.85	30.096	10	1.8	3.47286
deltaC	4	2	1	8	0.18	38.743	27.156	9	1.62	39.659	30.202	10	1.8	3.18584
deltaC	4	2	1	9	0.18	40.554	27.731	6	1.08	40.83	31.012	11	1.98	3.41338
deltaC	4	2	1	10	0.18	41.129	27.966	4	0.72	41.512	31.139	9	1.62	3.32033
deltaC	7	1	1	1	0.18	4.047	32.694	5	0.9	6.092	34.398	10	1.8	2.80992
deltaC	7	1	1	2	0.18	3.77	31.863	5	0.9	6.305	33.738	10	1.8	3.279
deltaC	7	1	1	3	0.18	4.111	31.288	5	0.9	6.773	33.205	10	1.8	3.40164
deltaC	7	1	1	4	0.18	4.792	30.649	5	0.9	7.178	32.822	10	1.8	3.35036
deltaC	7	1	1	5	0.18	5.24	30.096	5	0.9	7.561	32.588	10	1.8	3.52237
deltaC	7	1	1	6	0.18	6.092	29.478	5	0.9	8.158	32.502	11	1.98	3.81829
deltaC	7	1	1	7	0.18	6.794	29.35	5	0.9	8.626	32.204	11	1.98	3.5592
deltaC	7	1	1	8	0.18	7.582	28.583	5	0.9	9.372	31.885	11	1.98	3.90816
deltaC	7	1	1	9	0.18	8.882	28.86	5	0.9	10.671	31.863	10	1.8	3.60951
deltaC	7	1	1	10	0.18	9.989	28.924	5	0.9	11.203	32.034	10	1.8	3.45773
deltaC	7	1	1	11	0.18	11.097	29.18	5	0.9	11.8	32.332	10	1.8	3.35251
deltaC	7	1	1	12	0.18	11.991	29.478	5	0.9	12.375	32.609	10	1.8	3.28034
deltaC	7	2	1	1	0.18	13.227	31.608	4	0.72	14.824	34.526	9	1.62	3.44603
deltaC	7	2	1	2	0.18	13.717	30.926	4	0.72	15.186	34.036	9	1.62	3.55529
deltaC	7	2	1	3	0.18	14.036	30.564	4	0.72	15.655	33.759	10	1.8	3.74107
deltaC	7	2	1	4	0.18	14.952	29.989	4	0.72	16.187	33.61	10	1.8	3.97533
deltaC	7	2	1	5	0.18	15.421	29.925	4	0.72	16.677	33.503	11	1.98	3.9959
deltaC	7	2	1	6	0.18	15.974	29.563	4	0.72	17.146	33.291	11	1.98	4.10599
deltaC	7	2	1	7	0.18	16.954	29.542	4	0.72	18.573	32.801	11	1.98	3.85095
deltaC	7	2	1	8	0.18	17.508	29.755	4	0.72	19.063	33.078	11	1.98	3.87917
deltaC	7	2	1	9	0.18	18.253	29.989	4	0.72	19.553	33.205	11	1.98	3.69056
deltaC	7	2	1	10	0.18	18.999	29.947	4	0.72	20.128	33.269	11	1.98	3.72799
deltaC	7	2	1	11	0.18	19.638	30.16	4	0.72	20.66	33.44	11	1.98	3.6593
deltaC	7	3	1	1	0.18	21.619	31.097	4	0.72	24.047	32.524	9	1.62	2.9566
deltaC	7	3	1	2	0.18	22.13	29.968	4	0.72	24.43	32.247	9	1.62	3.36063
deltaC	7	3	1	3	0.18	22.662	29.499	4	0.72	24.899	31.97	9	1.62	3.45254
deltaC	7	3	1	4	0.18	23.557	29.137	4	0.72	25.474	31.927	9	1.62	3.50271
deltaC	7	3	1	5	0.18	24.196	28.775	4	0.72	25.9	31.757	9	1.62	3.55048
deltaC	7	3	1	6	0.18	24.963	28.52	4	0.72	26.496	31.544	9	1.62	3.5078
deltaC	7	3	1	7	0.18	26.432	27.944	4	0.72	27.05	31.523	10	1.8	3.78914
deltaC	7	3	1	8	0.18	27.455	27.582	4	0.72	27.604	31.331	10	1.8	3.90431
deltaC	7	3	1	9	0.18	28.179	28.285	4	0.72	28.072	31.821	10	1.8	3.6988
WT	5	1	1	1	0.18	16.635	19.467	22	3.96	17.359	21.363	8	1.44	3.23564
WT	5	1	1	2	0.18	17.38	19.063	23	4.14	17.806	20.916	7	1.26	3.45101
WT	5	1	1	3	0.18	17.955	18.935	23	4.14	18.168	20.724	6	1.08	3.55098
WT	5	1	1	4	0.18	18.743	19.34	23	4.14	18.701	20.468	5	0.9	3.431
WT	5	1	1	5	0.18	18.999	18.765	23	4.14	19.233	20.234	4	0.72	3.72949
WT	5	1	1	6	0.18	19.893	18.53	23	4.14	19.829	20.149	4	0.72	3.7844
WT	5	1	1	7	0.18	20.362	18.232	23	4.14	20.362	19.915	3	0.54	3.97398
WT	5	1	1	8	0.18	21.15	18.786	22	3.96	20.958	20.213	4	0.72	3.54553
WT	5	1	1	9	0.18	21.619	18.275	23	4.14	21.427	19.979	3	0.54	3.98754
WT	5	1	1	10	0.18	22.3	18.53	23	4.14	22.087	20.255	3	0.54	3.99762
WT	5	1	1	11	0.18	22.854	18.85	23	4.14	22.684	20.362	3	0.54	3.90833
WT	5	1	1	12	0.18	23.578	19.02	23	4.14	23.11	20.554	3	0.54	3.94109
WT	5	1	1	13	0.18	24.089	19.382	23	4.14	23.536	20.98	4	0.72	3.81521
WT	5	1	1	14	0.18	24.963	19.318	23	4.14	24.004	21.299	5	0.9	3.91684
WT	7	1	1	1	0.17	19.68	24.622	11	1.87	20.255	26.709	24	4.08	3.09359
WT	7	1	1	2	0.17	20.277	24.728	11	1.87	20.873	26.73	24	4.08	3.04094
WT	7	1	1	3	0.17	20.511	23.94	11	1.87	21.299	26.432	25	4.25	3.53488
WT	7	1	1	4	0.17	21.257	23.812	11	1.87	21.81	26.219	25	4.25	3.42985
WT	7	1	1	5	0.17	21.895	23.834	11	1.87	22.258	26.07	26	4.42	3.41086
WT	7	1	1	6	0.17	22.513	23.77	11	1.87	22.854	25.9	26	4.42	3.34001
WT	7	1	1	7	0.17	23.77	23.301	11	1.87	24.025	25.708	26	4.42	3.51585
WT	7	1	1	8	0.17	24.473	23.344	11	1.87	25.069	25.665	27	4.59	3.625
WT	7	1	1	9	0.17	25.154	23.599	11	1.87	25.602	25.857	26	4.42	3.43537
WT	7	1	1	10	0.17	25.857	23.663	11	1.87	26.177	26.006	26	4.42	3.47772
WT	7	1	1	11	0.17	26.645	23.855	11	1.87	26.645	26.155	25	4.25	3.30974
WT	7	1	1	12	0.17	27.305	23.791	11	1.87	27.22	26.326	25	4.25	3.4782
WT	7	1	1	13	0.17	27.923	24.366	10	1.7	27.625	26.645	24	4.08	3.30863
WT	7	2	1	1	0.17	29.414	24.004	11	1.87	30.394	26.283	24	4.08	3.3224
WT	7	2	1	2	0.17	30.202	23.834	12	2.04	30.884	25.985	25	4.25	3.15848
WT	7	2	1	3	0.17	30.628	23.791	11	1.87	31.501	25.985	25	4.25	3.35264
WT	7	2	1	4	0.17	31.054	23.663	10	1.7	31.991	25.9	25	4.25	3.51918
WT	7	2	1	5	0.17	32.119	23.727	10	1.7	32.609	25.878	25	4.25	3.37185
WT	7	2	1	6	0.17	32.95	23.749	9	1.53	33.291	25.878	25	4.25	3.47093
WT	7	2	1	7	0.17	33.631	23.685	9	1.53	33.716	25.495	26	4.42	3.41107
WT	7	2	1	8	0.17	34.164	24.132	9	1.53	34.27	25.857	25	4.25	3.22262
WT	7	2	1	9	0.17	34.632	23.599	9	1.53	34.654	25.474	27	4.59	3.58883
WT	7	2	1	10	0.17	35.463	23.898	9	1.53	35.293	25.708	26	4.42	3.41425
WT	7	2	1	11	0.17	36.166	23.983	9	1.53	35.932	25.815	26	4.42	3.42973
WT	7	2	1	12	0.17	36.805	23.855	9	1.53	36.464	25.857	26	4.42	3.53219
WT	7	2	1	13	0.17	37.657	23.791	11	1.87	37.06	25.942	26	4.42	3.38906
WT	7	2	1	14	0.17	38.125	23.983	12	2.04	37.529	26.155	25	4.25	3.15546
WT	7	2	1	15	0.17	38.743	24.302	13	2.21	37.827	26.73	24	4.08	3.19862
WT	8	1	1	1	0.17	9.23	32.233	33	5.61	10.167	34.434	47	7.99	3.37443
WT	8	1	1	2	0.17	9.769	31.608	33	5.61	10.55	34.079	49	8.33	3.75689
WT	8	1	1	3	0.17	10.138	31.21	34	5.78	11.047	33.809	50	8.5	3.87033
WT	8	1	1	4	0.17	10.99	30.841	34	5.78	11.502	33.582	50	8.5	3.89533
WT	8	1	1	5	0.17	11.658	30.742	35	5.95	12.055	33.44	50	8.5	3.73354
WT	8	1	1	6	0.17	12.282	30.941	32	5.44	12.566	33.369	50	8.5	3.91656
WT	8	1	1	7	0.17	12.652	31.281	31	5.27	13.149	33.383	50	8.5	3.88565
WT	8	1	1	8	0.17	13.021	30.884	32	5.44	13.688	33.212	50	8.5	3.90232
WT	8	1	1	9	0.17	13.631	31.281	32	5.44	14.256	33.596	48	8.16	3.62605
WT	8	1	1	10	0.17	13.901	30.77	32	5.44	14.625	33.156	50	8.5	3.94725
WT	8	1	1	11	0.17	14.625	31.168	31	5.27	15.222	33.567	49	8.33	3.93385
WT	8	1	1	12	0.17	15.548	31.054	33	5.61	15.69	33.78	49	8.33	3.85352
WT	8	1	1	13	0.17	16.244	30.728	37	6.29	16.116	33.922	47	7.99	3.6205
WT	8	1	1	14	0.17	16.94	31.111	38	6.46	16.542	34.164	47	7.99	3.43804
WT	8	1	1	15	0.17	17.337	31.381	36	6.12	17.025	34.434	46	7.82	3.5083
WT	8	2	1	1	0.17	26.979	33.369	32	5.44	27.831	35.513	44	7.48	3.07965
WT	8	2	1	2	0.17	27.291	32.63	33	5.61	27.831	35.456	43	7.31	3.34184
WT	8	2	1	3	0.17	27.66	32.346	34	5.78	28.228	35.172	45	7.65	3.43596
WT	8	2	1	4	0.17	28.37	32.034	35	5.95	28.711	34.945	45	7.65	3.38824
WT	8	2	1	5	0.17	28.995	31.892	35	5.95	29.308	34.831	45	7.65	3.40965
WT	8	2	1	6	0.17	29.506	31.892	35	5.95	30.018	34.703	45	7.65	3.32474
WT	8	2	1	7	0.17	30.188	32.261	35	5.95	30.444	34.874	44	7.48	3.03878
WT	8	2	1	8	0.17	30.671	31.551	34	5.78	30.884	34.561	46	7.82	3.6424
WT	8	2	1	9	0.17	31.097	31.835	33	5.61	31.48	34.675	45	7.65	3.51765
WT	8	2	1	10	0.17	31.636	31.977	32	5.44	31.906	34.774	44	7.48	3.47242
WT	8	2	1	11	0.17	32.233	32.147	31	5.27	32.431	34.902	44	7.48	3.53742
WT	8	2	1	12	0.17	32.971	32.034	31	5.27	32.857	34.945	42	7.14	3.46177
WT	8	2	1	13	0.17	33.425	32.517	29	4.93	33.44	35.2	41	6.97	3.37051
WT	8	2	1	14	0.17	33.908	33.028	28	4.76	33.795	35.399	39	6.63	3.02181
WT	4	1	1	1	0.17	8.406	33.383	43	7.31	9.343	35.981	54	9.18	3.33534
WT	4	1	1	2	0.17	9.045	33.127	42	7.14	9.656	35.612	56	9.52	3.4947
WT	4	1	1	3	0.17	9.641	32.886	42	7.14	10.067	35.286	57	9.69	3.5276
WT	4	1	1	4	0.17	10.238	32.602	42	7.14	10.55	35.073	58	9.86	3.68803
WT	4	1	1	5	0.17	10.948	32.375	43	7.31	11.104	34.86	58	9.86	3.564
WT	4	1	1	6	0.17	11.629	32.233	43	7.31	11.686	34.718	59	10.03	3.68468
WT	4	1	1	7	0.17	11.8	31.807	44	7.48	12.112	34.377	60	10.2	3.75508
WT	4	1	1	8	0.17	13.234	31.75	45	7.65	13.177	34.448	62	10.54	3.95406
WT	4	1	1	9	0.17	13.873	31.977	45	7.65	13.944	34.689	62	10.54	3.96385
WT	4	1	1	10	0.17	14.512	32.275	46	7.82	14.469	34.888	62	10.54	3.772
WT	4	1	1	11	0.17	15.236	32.304	46	7.82	15.009	35.058	62	10.54	3.87743
WT	4	1	1	12	0.17	15.818	32.673	47	7.99	15.463	35.342	62	10.54	3.70838
WT	1	1	2	1	0.18	9.159	30.713	7	1.26	9.798	32.005	16	2.88	2.16841
WT	1	1	2	2	0.18	9.769	30.586	7	1.26	10.167	31.92	16	2.88	2.13597
WT	1	1	2	3	0.18	10.252	30.401	9	1.62	10.579	31.849	16	2.88	1.94711
WT	1	1	2	4	0.18	10.948	30.103	9	1.62	11.019	31.736	16	2.88	2.06381
WT	1	1	2	5	0.18	11.402	30.358	8	1.44	11.672	31.778	16	2.88	2.04032
WT	1	1	2	6	0.18	12.055	30.131	8	1.44	12.155	31.693	16	2.88	2.12684
WT	1	1	2	7	0.18	12.637	29.876	8	1.44	12.652	31.537	16	2.88	2.19835
WT	1	1	2	8	0.18	12.936	30.515	7	1.26	13.063	31.821	15	2.7	1.94817
WT	1	1	2	9	0.18	13.859	29.89	9	1.62	13.575	31.594	16	2.88	2.13819
WT	1	1	2	10	0.18	13.958	30.543	6	1.08	14.043	31.863	16	2.88	2.23375
WT	1	1	2	11	0.18	14.455	30.87	6	1.08	14.54	32.091	16	2.88	2.17671
WT	1	1	2	12	0.18	15.122	30.557	7	1.26	15.009	32.162	16	2.88	2.28324
WT	1	1	2	13	0.18	15.676	30.77	9	1.62	15.463	32.304	16	2.88	1.99653
WT	1	2	2	1	0.18	19.013	31.537	6	1.08	19.269	32.602	14	2.52	1.80924
WT	1	2	2	2	0.18	19.425	31.608	5	0.9	20.106	32.531	14	2.52	1.98497
WT	1	2	2	3	0.18	19.666	30.997	6	1.08	20.532	32.332	14	2.52	2.14611
WT	1	2	2	4	0.18	20.149	30.557	6	1.08	20.873	31.878	15	2.7	2.21215
WT	1	2	2	5	0.18	20.859	30.458	6	1.08	21.342	31.792	15	2.7	2.15343
WT	1	2	2	6	0.18	21.484	30.358	6	1.08	21.753	31.579	15	2.7	2.04636
WT	1	2	2	7	0.18	21.938	30.046	6	1.08	22.279	31.409	15	2.7	2.1444
WT	1	2	2	8	0.18	22.62	29.663	7	1.26	22.747	31.21	16	2.88	2.2436
WT	1	2	2	9	0.18	23.131	30.188	5	0.9	23.273	31.494	14	2.52	2.08571
WT	1	2	2	10	0.18	23.727	29.989	6	1.08	23.784	31.31	15	2.7	2.0911
WT	1	2	2	11	0.18	24.551	29.876	8	1.44	24.238	31.366	15	2.7	1.97628
WT	1	2	2	12	0.18	25.005	30.074	6	1.08	24.693	31.565	15	2.7	2.2237
WT	1	2	2	13	0.18	25.005	30.671	5	0.9	25.005	31.736	14	2.52	1.93872
WT	1	3	2	1	0.18	28.938	30.515	7	1.26	29.393	31.778	15	2.7	1.9687
WT	1	3	2	2	0.18	29.435	30.216	6	1.08	29.805	31.494	16	2.88	2.23834
WT	1	3	2	3	0.18	30.131	30.103	6	1.08	30.245	31.452	15	2.7	2.11121
WT	1	3	2	4	0.18	30.742	30.202	6	1.08	30.77	31.452	15	2.7	2.04638
WT	1	3	2	5	0.18	31.452	30.145	4	0.72	31.196	31.494	15	2.7	2.40951
WT	1	3	2	6	0.18	32.076	30.6	4	0.72	31.963	31.679	14	2.52	2.10167
WT	1	3	2	7	0.18	32.588	30.302	6	1.08	32.431	31.523	14	2.52	1.89449
WT	1	3	2	8	0.18	33.099	30.373	5	0.9	32.872	31.65	14	2.52	2.07525
WT	1	3	2	9	0.18	33.638	30.5	6	1.08	33.397	31.792	14	2.52	1.9496
WT	1	3	2	10	0.18	34.334	30.529	7	1.26	34.178	31.778	16	2.88	2.05152
WT	1	3	2	11	0.18	34.888	30.6	7	1.26	34.547	31.878	16	2.88	2.0914
WT	1	3	2	12	0.18	35.428	30.87	8	1.44	34.959	32.105	16	2.88	1.95417
WT	3	1	2	1	0.18	3.621	32.183	25	4.5	4.288	33.482	32	5.76	1.9287
WT	3	1	2	2	0.18	4.111	31.8	23	4.14	4.714	33.312	32	5.76	2.29655
WT	3	1	2	3	0.18	4.622	31.757	22	3.96	5.183	33.227	32	5.76	2.39074
WT	3	1	2	4	0.18	5.176	31.544	21	3.78	5.722	33.113	31	5.58	2.44946
WT	3	1	2	5	0.18	5.772	31.65	21	3.78	6.248	32.985	31	5.58	2.29103
WT	3	1	2	6	0.18	6.581	31.31	21	3.78	6.773	32.801	31	5.58	2.3452
WT	3	1	2	7	0.18	6.922	31.991	21	3.78	7.185	33.17	28	5.04	1.74551
WT	3	1	2	8	0.18	7.646	31.863	21	3.78	7.838	32.985	29	5.22	1.83558
WT	3	1	2	9	0.18	8.349	31.224	22	3.96	8.463	32.886	30	5.4	2.20201
WT	3	1	2	10	0.18	8.967	31.587	21	3.78	8.875	33.113	29	5.22	2.10018
WT	3	1	2	11	0.18	9.286	32.183	21	3.78	9.215	33.454	28	5.04	1.79111
WT	3	2	2	1	0.18	11.473	33.624	20	3.6	12.197	34.448	26	4.68	1.53933
WT	3	2	2	2	0.18	11.729	32.985	20	3.6	12.609	34.178	27	4.86	1.94557
WT	3	2	2	3	0.18	12.353	32.786	20	3.6	12.921	34.036	27	4.86	1.86352
WT	3	2	2	4	0.18	12.765	32.218	20	3.6	13.319	33.795	28	5.04	2.20623
WT	3	2	2	5	0.18	13.22	31.878	20	3.6	13.745	33.482	29	5.22	2.33941
WT	3	2	2	6	0.18	14.057	32.062	20	3.6	14.228	33.312	30	5.4	2.19812
WT	3	2	2	7	0.18	14.569	31.366	20	3.6	14.668	33.099	31	5.58	2.63315
WT	3	2	2	8	0.18	14.938	32.247	20	3.6	15.193	33.383	29	5.22	1.99497
WT	3	2	2	9	0.18	15.506	31.693	20	3.6	15.69	33.07	31	5.58	2.41876
WT	3	2	2	10	0.18	16.003	32.147	20	3.6	16.159	33.312	30	5.4	2.14978
WT	3	2	2	11	0.18	16.514	32.289	21	3.78	16.67	33.454	30	5.4	2.00149
WT	3	2	2	12	0.18	17.195	32.304	21	3.78	17.153	33.638	30	5.4	2.09898
WT	3	2	2	13	0.18	17.749	32.843	21	3.78	17.494	33.851	29	5.22	1.77614
deltaC	2	1	2	1	0.17	3.855	28.86	6	1.02	4.288	30.529	14	2.38	2.19605
deltaC	2	1	2	2	0.17	4.047	28.626	6	1.02	4.643	30.287	15	2.55	2.3356
deltaC	2	1	2	3	0.17	4.707	28.754	6	1.02	5.083	30.06	16	2.72	2.17647
deltaC	2	1	2	4	0.17	5.346	28.307	6	1.02	5.382	29.932	17	2.89	2.47766
deltaC	2	1	2	5	0.17	6.092	28.456	6	1.02	5.907	29.776	17	2.89	2.29642
deltaC	2	1	2	6	0.17	6.461	28.143	7	1.19	6.432	29.677	17	2.89	2.28998
deltaC	2	1	2	7	0.17	6.901	27.987	6	1.02	6.929	29.748	18	3.06	2.69509
deltaC	2	1	2	8	0.17	7.625	28.001	6	1.02	7.341	29.734	17	2.89	2.56532
deltaC	2	1	2	9	0.17	8.165	27.859	6	1.02	7.895	29.677	17	2.89	2.62201
deltaC	2	1	2	10	0.17	8.662	28.115	7	1.19	8.15	29.762	15	2.55	2.19644
deltaC	2	1	2	11	0.17	9.088	28.654	6	1.02	8.505	29.89	13	2.21	1.81209
deltaC	2	1	2	12	0.17	10.224	28.796	5	0.85	9.613	30.259	13	2.21	2.08885
deltaC	2	1	2	13	0.17	10.721	28.683	5	0.85	10.082	30.188	13	2.21	2.12672
deltaC	2	2	2	1	0.17	13.177	28.583	5	0.85	13.603	30.344	10	1.7	2.00127
deltaC	2	2	2	2	0.17	13.674	28.115	5	0.85	14.001	30.046	10	1.7	2.13499
deltaC	2	2	2	3	0.17	14.398	28.129	6	1.02	14.299	29.89	11	1.87	1.95791
deltaC	2	2	2	4	0.17	14.924	27.547	6	1.02	14.782	29.677	12	2.04	2.3659
deltaC	2	2	2	5	0.17	15.761	27.021	5	0.85	15.151	29.45	12	2.04	2.77277
deltaC	2	2	2	6	0.17	16.116	28.03	6	1.02	15.705	29.606	12	2.04	1.92174
deltaC	2	2	2	7	0.17	16.528	28.015	5	0.85	16.273	29.762	12	2.04	2.12912
deltaC	2	2	2	8	0.17	17.025	27.618	6	1.02	16.741	29.535	13	2.21	2.27413
deltaC	2	2	2	9	0.17	17.82	27.76	7	1.19	17.167	29.62	12	2.04	2.14674
deltaC	2	2	2	10	0.17	18.189	28.143	6	1.02	17.579	29.776	12	2.04	2.0197
deltaC	2	2	2	11	0.17	18.672	28.413	6	1.02	18.033	30.131	11	1.87	2.02048
deltaC	2	2	2	12	0.17	18.956	28.725	6	1.02	18.516	30.33	11	1.87	1.86872
deltaC	2	2	2	13	0.17	19.638	28.768	6	1.02	18.899	30.571	11	1.87	2.1259
deltaC	2	2	2	14	0.17	20.021	29.308	6	1.02	19.311	30.827	11	1.87	1.87988
deltaC	2	3	2	1	0.17	22.946	28.91	5	0.85	23.102	30.855	10	1.7	2.12835
deltaC	2	3	2	2	0.17	23.614	28.981	5	0.85	23.543	30.628	10	1.7	1.85476
deltaC	2	3	2	3	0.17	24.139	28.782	5	0.85	24.082	30.5	10	1.7	1.91762
deltaC	2	3	2	4	0.17	24.821	28.427	5	0.85	24.608	30.302	11	1.87	2.14509
deltaC	2	3	2	5	0.17	25.119	28.299	6	1.02	25.133	30.074	12	2.04	2.04725
deltaC	2	3	2	6	0.17	25.658	28.654	5	0.85	25.644	30.202	11	1.87	1.85389
deltaC	2	3	2	7	0.17	25.999	27.93	6	1.02	26.184	29.89	13	2.21	2.30042
deltaC	2	3	2	8	0.17	26.61	28.2	5	0.85	26.581	29.975	12	2.04	2.13719
deltaC	2	3	2	9	0.17	27.121	28.314	5	0.85	27.05	30.131	12	2.04	2.17316
deltaC	2	3	2	10	0.17	27.703	28.697	5	0.85	27.476	30.401	11	1.87	1.99889
deltaC	7	1	2	1	0.17	17.494	21.143	10	1.7	17.962	22.236	17	2.89	1.68219
deltaC	7	1	2	2	0.17	17.82	20.816	10	1.7	18.36	22.052	17	2.89	1.79872
deltaC	7	1	2	3	0.17	18.204	20.646	9	1.53	18.857	21.952	18	3.06	2.11493
deltaC	7	1	2	4	0.17	18.985	20.518	9	1.53	19.297	21.867	18	3.06	2.0635
deltaC	7	1	2	5	0.17	19.695	20.589	9	1.53	19.751	21.697	18	3.06	1.88989
deltaC	7	1	2	6	0.17	20.348	20.376	8	1.36	20.263	21.498	20	3.4	2.32974
deltaC	7	1	2	7	0.17	20.873	20.689	9	1.53	20.788	21.739	19	3.23	1.99993
deltaC	7	1	2	8	0.17	21.427	20.305	11	1.87	21.257	21.697	21	3.57	2.20376
deltaC	7	1	2	9	0.17	22.037	20.618	10	1.7	21.725	21.824	20	3.4	2.10755
deltaC	7	1	2	10	0.17	22.506	20.703	11	1.87	22.236	21.924	20	3.4	1.97602
deltaC	7	1	2	11	0.17	23.031	20.944	12	2.04	22.62	22.151	20	3.4	1.86423
deltaC	7	1	2	12	0.17	23.614	21.555	12	2.04	23.244	22.591	20	3.4	1.74923
deltaC	7	2	2	1	0.17	25.303	21.569	9	1.53	26.084	22.676	18	3.06	2.0436
deltaC	7	2	2	2	0.17	25.744	21.271	9	1.53	26.482	22.392	18	3.06	2.03524
deltaC	7	2	2	3	0.17	26.226	20.845	9	1.53	27.007	22.293	18	3.06	2.24668
deltaC	7	2	2	4	0.17	26.752	20.603	9	1.53	27.433	22.165	18	3.06	2.29009
deltaC	7	2	2	5	0.17	27.22	20.561	8	1.36	27.93	21.995	18	3.06	2.33462
deltaC	7	2	2	6	0.17	27.831	20.49	8	1.36	28.484	21.782	17	2.89	2.10632
deltaC	7	2	2	7	0.17	28.569	20.561	8	1.36	29.009	21.711	17	2.89	1.96392
deltaC	7	2	2	8	0.17	29.265	20.149	7	1.19	29.549	21.569	17	2.89	2.23317
deltaC	7	2	2	9	0.17	29.691	20.66	7	1.19	29.975	21.782	17	2.89	2.05658
deltaC	7	2	2	10	0.17	30.515	20.916	5	0.85	30.586	21.796	15	2.55	1.91558
deltaC	7	2	2	11	0.17	31.068	21.214	4	0.68	31.097	21.924	14	2.38	1.84254
deltaC	3	1	2	1	0.17	9.897	32.857	8	1.36	10.309	33.624	18	3.06	1.90998
deltaC	3	1	2	2	0.17	10.252	32.573	8	1.36	10.579	33.283	18	3.06	1.8711
deltaC	3	1	2	3	0.17	10.721	32.147	8	1.36	11.019	32.999	19	3.23	2.07644
deltaC	3	1	2	4	0.17	11.218	31.906	9	1.53	11.516	32.801	20	3.4	2.09445
deltaC	3	1	2	5	0.17	11.7	31.267	7	1.19	11.899	32.602	21	3.57	2.7361
deltaC	3	1	2	6	0.17	12.282	31.636	9	1.53	12.51	32.659	19	3.23	1.99713
deltaC	3	1	2	7	0.17	13.276	31.196	10	1.7	13.631	32.488	21	3.57	2.30048
deltaC	3	1	2	8	0.17	13.773	31.31	9	1.53	14.242	32.63	20	3.4	2.33651
deltaC	3	1	2	9	0.17	14.341	31.352	7	1.19	14.782	32.843	20	3.4	2.70216
deltaC	3	1	2	10	0.17	14.995	31.466	9	1.53	15.264	32.971	19	3.23	2.28635
deltaC	3	1	2	11	0.17	15.506	31.466	7	1.19	15.648	33.014	19	3.23	2.56477
deltaC	3	2	2	1	0.17	19.354	32.786	7	1.19	19.695	33.61	16	2.72	1.77092
deltaC	3	2	2	2	0.17	19.652	32.119	7	1.19	20.064	33.298	17	2.89	2.10945
deltaC	3	2	2	3	0.17	20.206	31.963	9	1.53	20.49	33.127	18	3.06	1.94331
deltaC	3	2	2	4	0.17	20.674	31.75	7	1.19	21.001	33.085	18	3.06	2.32079
deltaC	3	2	2	5	0.17	21.37	31.608	8	1.36	21.455	32.872	19	3.23	2.25872
deltaC	3	2	2	6	0.17	21.924	31.366	9	1.53	21.895	32.63	19	3.23	2.11862
deltaC	3	2	2	7	0.17	23.074	31.267	8	1.36	22.989	32.73	19	3.23	2.37581
deltaC	3	2	2	8	0.17	23.713	31.565	10	1.7	23.429	32.971	19	3.23	2.09723
deltaC	3	2	2	9	0.17	24.125	31.835	8	1.36	23.997	33.156	17	2.89	2.02542
deltaC	3	2	2	10	0.17	24.622	31.92	9	1.53	24.423	33.283	17	2.89	1.93571
deltaC	3	2	2	11	0.17	25.19	32.105	8	1.36	24.877	33.567	17	2.89	2.13923
deltaC	3	3	2	1	0.17	28.157	32.268	8	1.36	28.882	33.589	17	2.89	2.14746
deltaC	3	3	2	2	0.17	28.69	32.076	10	1.7	29.286	33.333	17	2.89	1.83067
deltaC	3	3	2	3	0.17	29.286	31.885	9	1.53	29.734	33.227	17	2.89	1.96246
deltaC	3	3	2	4	0.17	29.883	31.736	9	1.53	30.117	33.078	18	3.06	2.04857
deltaC	3	3	2	5	0.17	30.266	31.501	8	1.36	30.671	32.95	18	3.06	2.27016
deltaC	3	3	2	6	0.17	30.926	31.203	7	1.19	31.075	32.694	20	3.4	2.67009
deltaC	3	3	2	7	0.17	31.48	31.608	8	1.36	31.565	32.886	19	3.23	2.26659
deltaC	3	3	2	8	0.17	32.162	31.842	7	1.19	32.119	33.12	16	2.72	1.994
deltaC	3	3	2	9	0.17	32.502	31.331	6	1.02	32.652	33.014	19	3.23	2.78192
deltaC	3	3	2	10	0.17	33.312	31.757	9	1.53	33.014	33.269	18	3.06	2.1716
deltaC	3	3	2	11	0.17	33.887	32.098	7	1.19	33.589	33.418	17	2.89	2.17283
deltaC	3	3	2	12	0.17	34.441	32.034	7	1.19	34.1	33.525	17	2.89	2.28678
deltaC	3	3	2	13	0.17	35.058	32.353	7	1.19	34.419	33.844	16	2.72	2.22987
WT	4	1	2	1	0.17	9.315	34.689	46	7.82	10.082	36.081	53	9.01	1.98546
WT	4	1	2	2	0.17	10.053	34.306	46	7.82	10.451	35.882	53	9.01	2.01452
WT	4	1	2	3	0.17	10.493	34.15	47	7.99	10.834	35.669	54	9.18	1.95953
WT	4	1	2	4	0.17	11.09	33.809	47	7.99	11.232	35.499	55	9.35	2.17391
WT	4	1	2	5	0.17	11.828	33.34	45	7.65	11.686	35.399	56	9.52	2.78506
WT	4	1	2	6	0.17	12.353	33.298	48	8.16	12.254	35.2	57	9.69	2.44301
WT	4	1	2	7	0.17	12.992	33.695	47	7.99	12.737	35.385	56	9.52	2.29391
WT	4	1	2	8	0.17	13.433	33.354	49	8.33	13.319	35.215	58	9.86	2.41189
WT	4	1	2	9	0.17	13.944	33.511	49	8.33	13.788	35.342	58	9.86	2.39119
WT	4	1	2	10	0.17	14.753	33.823	49	8.33	14.384	35.484	58	9.86	2.28823
WT	4	1	2	11	0.17	15.293	34.036	50	8.5	14.867	35.726	58	9.86	2.2107
WT	4	1	2	12	0.17	15.989	34.32	50	8.5	15.264	35.91	58	9.86	2.21435
WT	4	2	2	1	0.17	17.408	34.462	52	8.84	18.246	35.726	61	10.37	2.15426
WT	4	2	2	2	0.17	17.82	33.951	52	8.84	18.601	35.598	62	10.54	2.4925
WT	4	2	2	3	0.17	18.218	33.61	53	9.01	18.885	35.342	63	10.71	2.51689
WT	4	2	2	4	0.17	19.041	33.539	52	8.84	19.34	35.229	63	10.71	2.53819
WT	4	2	2	5	0.17	19.68	33.78	50	8.5	19.879	35.172	63	10.71	2.61942
WT	4	2	2	6	0.17	20.035	34.064	50	8.5	20.49	35.044	63	10.71	2.45998
WT	4	2	2	7	0.17	20.603	33.738	51	8.67	21.015	34.817	63	10.71	2.34427
WT	4	2	2	8	0.17	21.328	34.235	50	8.5	21.498	35.03	61	10.37	2.03907
WT	4	2	2	9	0.17	21.839	33.795	50	8.5	22.023	34.817	63	10.71	2.44181
WT	4	2	2	10	0.17	22.492	33.823	50	8.5	22.591	34.945	62	10.54	2.3303
WT	4	2	2	11	0.17	23.23	33.596	50	8.5	23.145	35.044	62	10.54	2.5031
WT	4	2	2	12	0.17	23.827	33.425	51	8.67	23.543	35.129	61	10.37	2.42369
WT	4	2	2	13	0.17	24.508	33.709	53	9.01	23.954	35.257	60	10.2	2.02961
WT	7	1	2	1	0.17	20.98	25.815	15	2.55	21.427	26.965	22	3.74	1.71418
WT	7	1	2	2	0.17	21.363	25.367	14	2.38	21.832	26.858	23	3.91	2.18722
WT	7	1	2	3	0.17	21.832	25.303	14	2.38	22.236	26.688	23	3.91	2.10294
WT	7	1	2	4	0.17	22.513	25.282	14	2.38	22.79	26.581	23	3.91	2.02609
WT	7	1	2	5	0.17	23.152	25.176	15	2.55	23.365	26.39	23	3.91	1.83542
WT	7	1	2	6	0.17	23.834	24.963	14	2.38	23.834	26.368	23	3.91	2.07724
WT	7	1	2	7	0.17	24.409	25.282	14	2.38	24.494	26.049	24	4.08	1.86695
WT	7	1	2	8	0.17	24.963	24.835	14	2.38	25.005	26.283	23	3.91	2.10698
WT	7	1	2	9	0.17	25.602	25.325	15	2.55	25.538	26.453	23	3.91	1.76807
WT	7	1	2	10	0.17	26.049	25.112	14	2.38	25.985	26.603	23	3.91	2.13731
WT	7	1	2	11	0.17	26.709	25.623	14	2.38	26.432	26.816	22	3.74	1.83019
WT	7	1	2	12	0.17	27.199	25.644	14	2.38	27.029	27.007	22	3.74	1.93294

## Sheet: Figure 2f (IHC stereocilia SEM)
Cell surface angle calculation
Group	Repeat	Cochlea	Region	Cell	Measurement	Scale	Image	Angle	Pixel	Projection		Stereocilia length calculation
WT	2	WT_1	Retake	1	1	76	10	90	17.667	0.232461		Group	Repeat	Cochlea	Region	Cell	Stereocilia	Scale	Image	Row2_Angle	Row2_Pixel	Row2_Projection	Row1_Step_Angle	Row1_Step_Pixel	Row1_Step_Projection	Phi_r
WT	2	WT_1	Retake	1	1	76	20	90	13.75	0.180921		deltaC	1	deltaC_1	Middle	1	1	76	0	135.591	137.653	1.81122	140.793	98.013	1.28964	0.629349
WT	2	WT_1	Retake	1	2	76	10	90	50	0.657895		deltaC	1	deltaC_1	Middle	1	1	76	10	133.561	140.529	1.84907	136.71	95.138	1.25182	0.629349
WT	2	WT_1	Retake	1	2	76	20	90	41	0.539474		deltaC	1	deltaC_1	Middle	1	2	76	0	131.074	144.841	1.9058	139.185	87.534	1.15176	0.629349
WT	2	WT_1	Retake	1	3	76	10	90	27.333	0.359645		deltaC	1	deltaC_1	Middle	1	2	76	10	128.779	150.135	1.97546	135.437	92.642	1.21897	0.629349
WT	2	WT_1	Retake	1	3	76	20	90	22.75	0.299342		deltaC	1	deltaC_1	Middle	1	3	76	0	79.276	133.896	1.76179	59.931	66.115	0.869934	0.629349
WT	2	WT_1	Retake	2	1	76	10	90	51	0.671053		deltaC	1	deltaC_1	Middle	1	3	76	10	79.658	139.711	1.8383	62.7	69.543	0.915039	0.629349
WT	2	WT_1	Retake	2	1	76	20	90	45.5	0.598684		deltaC	1	deltaC_1	Middle	1	4	76	0	78.605	131.921	1.7358	62.526	55.913	0.735697	0.629349
WT	2	WT_1	Retake	2	2	76	10	90	44.333	0.583329		deltaC	1	deltaC_1	Middle	1	4	76	10	77.179	147.984	1.94716	66.218	64.678	0.851026	0.629349
WT	2	WT_1	Retake	2	2	76	20	90	38	0.5		deltaC	1	deltaC_1	Middle	1	5	76	0	71.44	144.411	1.90014	63.905	54.795	0.720987	0.629349
WT	2	WT_1	Retake	2	3	76	10	90	18	0.236842		deltaC	1	deltaC_1	Middle	1	5	76	10	72.168	150.217	1.97654	67.068	56.002	0.736868	0.629349
WT	2	WT_1	Retake	2	3	76	20	90	15.25	0.200658		deltaC	1	deltaC_1	Middle	2	1	76	0	128.403	104.533	1.37543	128.326	133.927	1.7622	0.633239
WT	2	WT_1	Retake	3	1	76	10	90	74.5	0.980263		deltaC	1	deltaC_1	Middle	2	1	76	10	127.405	106.74	1.40447	128.134	135.331	1.78067	0.633239
WT	2	WT_1	Retake	3	1	76	20	90	62.25	0.819079		deltaC	1	deltaC_1	Middle	2	2	76	0	125.995	131.285	1.72743	129.742	115.361	1.51791	0.633239
WT	2	WT_1	Retake	3	2	76	10	90	50.25	0.661184		deltaC	1	deltaC_1	Middle	2	2	76	10	126.119	137.34	1.80711	128.884	119.788	1.57616	0.633239
WT	2	WT_1	Retake	3	2	76	20	90	44	0.578947		deltaC	1	deltaC_1	Middle	2	3	76	0	94.118	125.989	1.65775	75.665	92.408	1.21589	0.633239
WT	2	WT_1	Retake	3	3	76	10	90	51.75	0.680921		deltaC	1	deltaC_1	Middle	2	3	76	10	95.042	135.864	1.78768	78.056	106.406	1.40008	0.633239
WT	2	WT_1	Retake	3	3	76	20	90	44.5	0.585526		deltaC	1	deltaC_1	Middle	2	4	76	0	90	135	1.77632	84.806	88.907	1.16983	0.633239
WT	2	WT_1	Retake	4	1	76	10	90	95	1.25		deltaC	1	deltaC_1	Middle	2	4	76	10	90.807	141.343	1.85978	84.699	97.417	1.2818	0.633239
WT	2	WT_1	Retake	4	1	76	20	90	80.75	1.0625		deltaC	1	deltaC_1	Middle	2	5	76	0	84.516	125.906	1.65666	90.924	61.508	0.809316	0.633239
WT	2	WT_1	Retake	4	2	76	10	90	34	0.447368		deltaC	1	deltaC_1	Middle	2	5	76	10	85.342	135.447	1.7822	90	76.502	1.00661	0.633239
WT	2	WT_1	Retake	4	2	76	20	90	27.5	0.361842		deltaC	1	deltaC_1	Middle	3	1	76	0	128.598	145.164	1.91005	115.641	83.193	1.09464	0.712727
WT	2	WT_1	Retake	4	3	76	10	90	68.5	0.901316		deltaC	1	deltaC_1	Middle	3	1	76	10	128.179	149.148	1.96247	113.671	79.506	1.04613	0.712727
WT	2	WT_1	Retake	4	3	76	20	90	55.5	0.730263		deltaC	1	deltaC_1	Middle	3	2	76	0	86.186	150.8	1.98421	103.57	89.869	1.18249	0.712727
WT	2	WT_2	Retake	1	1	76	10	90	40.333	0.530697		deltaC	1	deltaC_1	Middle	3	2	76	10	86.655	154.293	2.03017	101.189	93.254	1.22703	0.712727
WT	2	WT_2	Retake	1	1	76	20	90	33.25	0.4375		deltaC	1	deltaC_1	Middle	3	3	76	0	84.769	142.594	1.87624	92.337	98.581	1.29712	0.712727
WT	2	WT_2	Retake	1	2	76	10	90	13.667	0.179829		deltaC	1	deltaC_1	Middle	3	3	76	10	83.313	146.052	1.92174	91.219	93.533	1.2307	0.712727
WT	2	WT_2	Retake	1	2	76	20	90	10.5	0.138158		deltaC	1	deltaC_1	Middle	3	4	76	0	85.342	134.949	1.77564	104.265	121.754	1.60203	0.712727
WT	2	WT_2	Retake	1	3	76	10	90	22.333	0.293855		deltaC	1	deltaC_1	Middle	3	4	76	10	86.186	134.801	1.7737	101.962	120.724	1.58847	0.712727
WT	2	WT_2	Retake	1	3	76	20	90	18.75	0.246711		deltaC	1	deltaC_1	Middle	3	5	76	0	79.729	151.919	1.99893	80.451	108.503	1.42767	0.712727
WT	2	WT_2	Retake	2	1	76	10	90	85	1.11842		deltaC	1	deltaC_1	Middle	3	5	76	10	79.765	146.328	1.92537	79.548	104.83	1.37934	0.712727
WT	2	WT_2	Retake	2	1	76	20	90	71	0.934211		deltaC	1	deltaC_2	Middle	1	1	76	0	60.068	152.566	2.00745	39.174	104.484	1.37479	0.622275
WT	2	WT_2	Retake	2	2	76	10	90	63	0.828947		deltaC	1	deltaC_2	Middle	1	1	76	10	58.973	155.465	2.04559	42.969	99.765	1.3127	0.622275
WT	2	WT_2	Retake	2	2	76	20	90	54.5	0.717105		deltaC	1	deltaC_2	Middle	1	2	76	0	58.473	139.607	1.83693	39.958	96.54	1.27026	0.622275
WT	2	WT_2	Retake	2	3	76	10	90	16.833	0.221487		deltaC	1	deltaC_2	Middle	1	2	76	10	58.897	141.315	1.85941	42.075	97	1.27632	0.622275
WT	2	WT_2	Retake	2	3	76	20	90	13.833	0.182013		deltaC	1	deltaC_2	Middle	1	3	76	0	52.164	130.419	1.71604	37.235	94.3	1.24079	0.622275
WT	2	WT_2	Retake	3	1	76	10	90	21	0.276316		deltaC	1	deltaC_2	Middle	1	3	76	10	54.005	131.015	1.72388	39.579	96.605	1.27112	0.622275
WT	2	WT_2	Retake	3	1	76	20	90	17.167	0.225882		deltaC	1	deltaC_2	Middle	1	4	76	0	48.403	130.672	1.71937	41.894	91.315	1.20151	0.622275
WT	2	WT_2	Retake	3	2	76	10	90	24	0.315789		deltaC	1	deltaC_2	Middle	1	4	76	10	50.412	134.567	1.77062	42.23	87.784	1.15505	0.622275
WT	2	WT_2	Retake	3	2	76	20	90	19.333	0.254382		deltaC	1	deltaC_2	Middle	1	5	76	0	45.674	120.216	1.58179	41.634	72.211	0.950145	0.622275
WT	2	WT_2	Retake	3	3	76	10	90	36	0.473684		deltaC	1	deltaC_2	Middle	1	5	76	10	47.317	122.798	1.61576	43.958	78.155	1.02836	0.622275
WT	2	WT_2	Retake	3	3	76	20	90	29.5	0.388158		deltaC	1	deltaC_2	Middle	2	1	76	0	76.908	132.929	1.74907	60.68	83.92	1.10421	0.822714
WT	2	WT_2	Retake	4	1	76	10	90	37.667	0.495618		deltaC	1	deltaC_2	Middle	2	1	76	10	76.569	138.254	1.81913	60.086	83.787	1.10246	0.822714
WT	2	WT_2	Retake	4	1	76	20	90	31.5	0.414474		deltaC	1	deltaC_2	Middle	2	2	76	0	70.174	156.094	2.05387	62.14	79.412	1.04489	0.822714
WT	2	WT_2	Retake	4	2	76	10	90	26.5	0.348684		deltaC	1	deltaC_2	Middle	2	2	76	10	72.562	163.665	2.15349	61.157	78.532	1.03332	0.822714
WT	2	WT_2	Retake	4	2	76	20	90	23.667	0.311408		deltaC	1	deltaC_2	Middle	2	3	76	0	68.062	155.242	2.04266	55.146	68.653	0.903329	0.822714
WT	2	WT_2	Retake	4	3	76	10	90	16.833	0.221487		deltaC	1	deltaC_2	Middle	2	3	76	10	68.6	159.425	2.0977	56.121	84.73	1.11487	0.822714
WT	2	WT_2	Retake	4	3	76	20	90	14.5	0.190789		deltaC	1	deltaC_2	Middle	2	4	76	0	61.574	123.944	1.63084	53.775	107.306	1.41192	0.822714
WT	2	WT_4	Retake	1	1	76	10	90	95.5	1.25658		deltaC	1	deltaC_2	Middle	2	4	76	10	63.838	127.242	1.67424	54.048	112.82	1.48447	0.822714
WT	2	WT_4	Retake	1	1	76	20	90	84.75	1.11513		deltaC	1	deltaC_2	Middle	2	5	76	0	55.159	123.582	1.62608	53.616	95.103	1.25136	0.822714
WT	2	WT_4	Retake	1	2	76	10	90	95.75	1.25987		deltaC	1	deltaC_2	Middle	2	5	76	10	57.209	123.443	1.62425	52.651	95.7	1.25921	0.822714
WT	2	WT_4	Retake	1	2	76	20	90	81	1.06579		deltaC	1	deltaC_2	Middle	3	1	76	0	76.464	166.26	2.18763	79.695	55.902	0.735553	0.685441
WT	2	WT_4	Retake	1	3	76	10	90	39	0.513158		deltaC	1	deltaC_2	Middle	3	1	76	10	77.361	168.72	2.22	80.218	58.856	0.774421	0.685441
WT	2	WT_4	Retake	1	3	76	20	90	33	0.434211		deltaC	1	deltaC_2	Middle	3	2	76	0	75.964	165.409	2.17643	75.964	45.722	0.601605	0.685441
WT	2	WT_4	Retake	2	1	76	10	90	121.5	1.59868		deltaC	1	deltaC_2	Middle	3	2	76	10	76.608	172.21	2.26592	74.65	52.887	0.695882	0.685441
WT	2	WT_4	Retake	2	1	76	20	90	106.5	1.40132		deltaC	1	deltaC_2	Middle	3	3	76	0	71.328	153.056	2.01389	84.174	49.254	0.648079	0.685441
WT	2	WT_4	Retake	2	2	76	10	90	92.25	1.21382		deltaC	1	deltaC_2	Middle	3	3	76	10	73.088	155.168	2.04168	86.76	53.614	0.705447	0.685441
WT	2	WT_4	Retake	2	2	76	20	90	79.25	1.04276		deltaC	1	deltaC_2	Middle	3	4	76	0	67.41	148.846	1.9585	85.135	46.632	0.613579	0.685441
WT	2	WT_4	Retake	2	3	76	10	90	96.75	1.27303		deltaC	1	deltaC_2	Middle	3	4	76	10	70.745	155.123	2.04109	83.66	53.835	0.708355	0.685441
WT	2	WT_4	Retake	2	3	76	20	90	83	1.09211		deltaC	1	deltaC_2	Middle	3	5	76	0	47.231	164.172	2.16016	28.034	87.471	1.15093	0.685441
WT	2	WT_4	Retake	3	1	76	10	90	79.333	1.04386		deltaC	1	deltaC_2	Middle	3	5	76	10	49.545	169.208	2.22642	30.719	80.439	1.05841	0.685441
WT	2	WT_4	Retake	3	1	76	20	90	68.667	0.903513		deltaC	1	deltaC_3	Middle	1	1	76	0	106.949	109.768	1.44432	120.964	58.31	0.767237	0.740668
WT	2	WT_4	Retake	3	2	76	10	90	95.667	1.25878		deltaC	1	deltaC_3	Middle	1	1	76	10	108.911	113.528	1.49379	122.276	67.576	0.889158	0.740668
WT	2	WT_4	Retake	3	2	76	20	90	81.333	1.07017		deltaC	1	deltaC_3	Middle	1	2	76	0	105.208	106.256	1.39811	123.465	70.725	0.930592	0.740668
WT	2	WT_4	Retake	3	3	76	10	90	64.333	0.846487		deltaC	1	deltaC_3	Middle	1	2	76	10	104.036	119.57	1.57329	122.939	84.18	1.10763	0.740668
WT	2	WT_4	Retake	3	3	76	20	90	56	0.736842		deltaC	1	deltaC_3	Middle	1	3	76	0	94.167	151.365	1.99164	78.366	34.224	0.450316	0.740668
WT	2	WT_4	Retake	4	1	76	10	90	70	0.921053		deltaC	1	deltaC_3	Middle	1	3	76	10	92.459	163.15	2.14671	78.408	40.302	0.530289	0.740668
WT	2	WT_4	Retake	4	1	76	20	90	60.667	0.79825		deltaC	1	deltaC_3	Middle	1	4	76	0	89.157	136.008	1.78958	74.055	43.821	0.576592	0.740668
WT	2	WT_4	Retake	4	2	76	10	90	53.333	0.70175		deltaC	1	deltaC_3	Middle	1	4	76	10	90	149.501	1.96712	71.2	49.812	0.655421	0.740668
WT	2	WT_4	Retake	4	2	76	20	90	49	0.644737		deltaC	1	deltaC_3	Middle	1	5	76	0	80.388	125.273	1.64833	80.69	61.814	0.813342	0.740668
WT	2	WT_4	Retake	4	3	76	10	90	78.667	1.03509		deltaC	1	deltaC_3	Middle	1	5	76	10	82.435	129.555	1.70467	86.634	68.118	0.896289	0.740668
WT	2	WT_4	Retake	4	3	76	20	90	68.667	0.903513		deltaC	1	deltaC_3	Middle	2	1	76	0	56.31	151.017	1.98707	39.806	62.099	0.817092	0.600909
WT	2	WT_4	Retake	5	1	76	10	90	52	0.684211		deltaC	1	deltaC_3	Middle	2	1	76	10	59.689	150.838	1.98471	41.269	64.817	0.852855	0.600909
WT	2	WT_4	Retake	5	1	76	20	90	45.75	0.601974		deltaC	1	deltaC_3	Middle	2	3	76	0	49.49	135.093	1.77754	39.207	49.744	0.654526	0.600909
WT	2	WT_4	Retake	5	2	76	10	90	102.333	1.34649		deltaC	1	deltaC_3	Middle	2	3	76	10	52.16	141.82	1.86605	41.906	52.369	0.689066	0.600909
WT	2	WT_4	Retake	5	2	76	20	90	89	1.17105		deltaC	1	deltaC_3	Middle	2	4	76	0	49.226	143.608	1.88958	37.349	48.107	0.632987	0.600909
WT	2	WT_4	Retake	5	3	76	10	90	91.667	1.20614		deltaC	1	deltaC_3	Middle	2	4	76	10	54.162	154.727	2.03588	40.101	49.679	0.653671	0.600909
WT	2	WT_4	Retake	5	3	76	20	90	78.75	1.03618		deltaC	1	deltaC_3	Middle	2	5	76	0	50.954	115.496	1.51968	42.647	51.296	0.674947	0.600909
WT	2	WT_5	Retake	1	1	76	10	90	36.75	0.483553		deltaC	1	deltaC_3	Middle	2	5	76	10	51.127	126.191	1.66041	44.293	57.639	0.758408	0.600909
WT	2	WT_5	Retake	1	1	76	20	90	31.167	0.410092		deltaC	1	deltaC_3	Middle	3	1	76	0	79.655	128.173	1.68649	49.574	70.996	0.934158	0.630903
WT	2	WT_5	Retake	1	2	76	10	90	102.25	1.34539		deltaC	1	deltaC_3	Middle	3	1	76	10	77.845	132.492	1.74332	52.97	71.4	0.939474	0.630903
WT	2	WT_5	Retake	1	2	76	20	90	84.167	1.10746		deltaC	1	deltaC_3	Middle	3	2	76	0	70.84	124.92	1.64368	48.991	60.914	0.8015	0.630903
WT	2	WT_5	Retake	1	3	76	10	90	24.5	0.322368		deltaC	1	deltaC_3	Middle	3	2	76	10	72.565	127.454	1.67703	50.315	61.143	0.804513	0.630903
WT	2	WT_5	Retake	1	3	76	20	90	21.333	0.280697		deltaC	1	deltaC_3	Middle	3	4	76	0	70.907	109.892	1.44595	63.153	90.785	1.19454	0.630903
WT	2	WT_5	Retake	2	1	76	10	90	32	0.421053		deltaC	1	deltaC_3	Middle	3	4	76	10	72.553	110.064	1.44821	67.891	103.809	1.36591	0.630903
WT	2	WT_5	Retake	2	1	76	20	90	27	0.355263		deltaC	1	deltaC_3	Middle	3	5	76	0	70.858	127.919	1.68314	75.964	45.235	0.595197	0.630903
WT	2	WT_5	Retake	2	2	76	10	90	40.25	0.529605		deltaC	1	deltaC_3	Middle	3	5	76	10	73.339	142.861	1.87975	80.362	53.759	0.707355	0.630903
WT	2	WT_5	Retake	2	2	76	20	90	35	0.460526		deltaC	1	deltaC_4	Middle	1	1	76	0	105.662	111.608	1.46853	109.855	76.382	1.00503	0.632656
WT	2	WT_5	Retake	2	3	76	10	90	46.75	0.615132		deltaC	1	deltaC_4	Middle	1	1	76	10	105.55	119.369	1.57064	106.209	89.56	1.17842	0.632656
WT	2	WT_5	Retake	2	3	76	20	90	36.5	0.480263		deltaC	1	deltaC_4	Middle	1	2	76	0	88.466	111.528	1.46747	85.03	45.675	0.600987	0.632656
WT	2	WT_5	Retake	3	1	76	10	90	82.75	1.08882		deltaC	1	deltaC_4	Middle	1	2	76	10	87.064	117.129	1.54117	84.987	57.219	0.752882	0.632656
WT	2	WT_5	Retake	3	1	76	20	90	72.25	0.950658		deltaC	1	deltaC_4	Middle	1	3	76	0	62.464	131.273	1.72728	47.386	34.34	0.451842	0.632656
WT	2	WT_5	Retake	3	2	76	10	90	44	0.578947		deltaC	1	deltaC_4	Middle	1	3	76	10	67.891	137.972	1.81542	50.042	48.27	0.635132	0.632656
WT	2	WT_5	Retake	3	2	76	20	90	38.75	0.509868		deltaC	1	deltaC_4	Middle	1	4	76	0	55.305	142.302	1.87239	45	39.604	0.521105	0.632656
WT	2	WT_5	Retake	3	3	76	10	90	18.25	0.240132		deltaC	1	deltaC_4	Middle	1	4	76	10	58.973	154.778	2.03655	49.145	48.213	0.634382	0.632656
WT	2	WT_5	Retake	3	3	76	20	90	16	0.210526		deltaC	1	deltaC_4	Middle	1	5	76	0	66.854	142.272	1.872	67.109	48.192	0.634105	0.632656
WT	2	WT_5	Retake	4	1	76	10	90	21.667	0.285092		deltaC	1	deltaC_4	Middle	1	5	76	10	68.27	148.837	1.95838	74.055	58.86	0.774474	0.632656
WT	2	WT_5	Retake	4	1	76	20	90	18.25	0.240132		deltaC	1	deltaC_4	Middle	2	1	76	0	120.01	133.959	1.76262	129.685	60.69	0.798553	0.755685
WT	2	WT_5	Retake	4	2	76	10	90	35.333	0.464908		deltaC	1	deltaC_4	Middle	2	1	76	10	116.565	145.792	1.91832	126.098	60.104	0.790842	0.755685
WT	2	WT_5	Retake	4	2	76	20	90	29.5	0.388158		deltaC	1	deltaC_4	Middle	2	2	76	0	87.745	127.598	1.67892	74.268	73.763	0.970566	0.755685
WT	2	WT_5	Retake	4	3	76	10	90	69.167	0.910092		deltaC	1	deltaC_4	Middle	2	2	76	10	88.678	130.024	1.71084	74.932	80.777	1.06286	0.755685
WT	2	WT_5	Retake	4	3	76	20	90	58.75	0.773026		deltaC	1	deltaC_4	Middle	2	3	76	0	80.605	141.383	1.8603	73.379	70.26	0.924474	0.755685
WT	2	WT_6	Retake	1	1	76	10	90	73.25	0.963816		deltaC	1	deltaC_4	Middle	2	3	76	10	81.339	152.173	2.00228	73.072	71.981	0.947118	0.755685
WT	2	WT_6	Retake	1	1	76	20	90	61.75	0.8125		deltaC	1	deltaC_4	Middle	2	4	76	0	63.898	165.473	2.17728	52.624	90.604	1.19216	0.755685
WT	2	WT_6	Retake	1	2	76	10	90	121	1.59211		deltaC	1	deltaC_4	Middle	2	4	76	10	65.614	165.356	2.17574	55.804	93.608	1.23168	0.755685
WT	2	WT_6	Retake	1	2	76	20	90	107	1.40789		deltaC	1	deltaC_4	Middle	2	5	76	0	53.383	135.801	1.78686	47.77	87.752	1.15463	0.755685
WT	2	WT_6	Retake	1	3	76	10	90	54.75	0.720395		deltaC	1	deltaC_4	Middle	2	5	76	10	54.703	138.452	1.82174	51.809	95.425	1.25559	0.755685
WT	2	WT_6	Retake	1	3	76	20	90	46.75	0.615132		deltaC	1	deltaC_4	Middle	3	1	76	0	104.273	117.755	1.54941	84.508	103.982	1.36818	0.487243
WT	2	WT_6	Retake	2	1	76	10	90	108.75	1.43092		deltaC	1	deltaC_4	Middle	3	1	76	10	104.47	128.547	1.69141	86.906	111.136	1.46232	0.487243
WT	2	WT_6	Retake	2	1	76	20	90	99	1.30263		deltaC	1	deltaC_4	Middle	3	2	76	0	101.592	118.946	1.56508	87.563	94.565	1.24428	0.487243
WT	2	WT_6	Retake	2	2	76	10	90	45	0.592105		deltaC	1	deltaC_4	Middle	3	2	76	10	100.85	122.77	1.61539	86.035	100.71	1.32513	0.487243
WT	2	WT_6	Retake	2	2	76	20	90	42	0.552632		deltaC	1	deltaC_4	Middle	3	3	76	0	68.106	115.781	1.52343	57.131	76.697	1.00917	0.487243
WT	2	WT_6	Retake	2	3	76	10	90	78	1.02632		deltaC	1	deltaC_4	Middle	3	3	76	10	72.165	120.653	1.58754	57.095	81.145	1.0677	0.487243
WT	2	WT_6	Retake	2	3	76	20	90	69.25	0.911184		deltaC	1	deltaC_4	Middle	3	4	76	0	58.761	143.116	1.88311	60.068	76.158	1.00208	0.487243
WT	2	WT_6	Retake	3	1	76	10	90	44.25	0.582237		deltaC	1	deltaC_4	Middle	3	4	76	10	60.16	148.718	1.95682	62.103	77.384	1.01821	0.487243
WT	2	WT_6	Retake	3	1	76	20	90	40.5	0.532895		deltaC	1	deltaC_4	Middle	3	5	76	0	56.083	140.201	1.84475	59.49	65.685	0.864276	0.487243
WT	2	WT_6	Retake	3	2	76	10	90	44.75	0.588816		deltaC	1	deltaC_4	Middle	3	5	76	10	59.574	146.555	1.92836	63.435	71.554	0.9415	0.487243
WT	2	WT_6	Retake	3	2	76	20	90	41.833	0.550434		WT	1	WT_1	Middle	1	1	76	15	112.094	108.822	1.43187	113.839	47.011	0.618566	0.306343
WT	2	WT_6	Retake	3	3	76	10	90	89.25	1.17434		WT	1	WT_1	Middle	1	1	76	25	110.937	123.441	1.62422	114.775	57.714	0.759395	0.306343
WT	2	WT_6	Retake	3	3	76	20	90	82.167	1.08114		WT	1	WT_1	Middle	1	2	76	15	98.949	128.184	1.68663	79.479	71.078	0.935237	0.306343
WT	2	WT_6	Retake	4	1	76	10	90	93.667	1.23246		WT	1	WT_1	Middle	1	2	76	25	97.379	140.161	1.84422	81.573	81.554	1.07308	0.306343
WT	2	WT_6	Retake	4	1	76	20	90	81.333	1.07017		WT	1	WT_1	Middle	1	3	76	15	82.755	118.288	1.55642	81.027	57.655	0.758618	0.306343
WT	2	WT_6	Retake	4	2	76	10	90	29.667	0.390355		WT	1	WT_1	Middle	1	3	76	25	83.709	128.065	1.68507	80.676	67.623	0.889776	0.306343
WT	2	WT_6	Retake	4	2	76	20	90	27.667	0.364039		WT	1	WT_1	Middle	1	4	76	15	74.174	131.913	1.7357	36.469	86.001	1.13159	0.306343
WT	2	WT_6	Retake	4	3	76	10	90	39.25	0.516447		WT	1	WT_1	Middle	1	4	76	25	74.854	137.874	1.81413	41.894	91.103	1.19872	0.306343
WT	2	WT_6	Retake	4	3	76	20	90	35.333	0.464908		WT	1	WT_1	Middle	1	5	76	15	62.978	112.103	1.47504	41.009	90.936	1.19653	0.306343
WT	2	WT_6	Retake	5	1	76	10	90	54.25	0.713816		WT	1	WT_1	Middle	1	5	76	25	63.435	119.109	1.56722	46.273	95.945	1.26243	0.306343
WT	2	WT_6	Retake	5	1	76	20	90	50.75	0.667763		WT	1	WT_1	Middle	2	1	76	15	138.814	116.681	1.53528	144.554	72.422	0.952921	0.473187
WT	2	WT_6	Retake	5	2	76	10	90	76.25	1.00329		WT	1	WT_1	Middle	2	1	76	25	131.139	115.772	1.52332	139.014	81.247	1.06904	0.473187
WT	2	WT_6	Retake	5	2	76	20	90	68.5	0.901316		WT	1	WT_1	Middle	2	2	76	15	128.585	119.734	1.57545	146.31	57.322	0.754237	0.473187
WT	2	WT_6	Retake	5	3	76	10	90	81	1.06579		WT	1	WT_1	Middle	2	2	76	25	125.695	126.556	1.66521	139.304	66.165	0.870592	0.473187
WT	2	WT_6	Retake	5	3	76	20	90	75.25	0.990132		WT	1	WT_1	Middle	2	3	76	15	99.951	115.741	1.52291	102.653	50.294	0.661763	0.473187
deltaC	2	deltaC_3	Retake	1	1	76	0	90	74	0.973684		WT	1	WT_1	Middle	2	3	76	25	98.643	126.436	1.66363	104.534	55.622	0.731868	0.473187
deltaC	2	deltaC_3	Retake	1	1	76	10	90	70	0.921053		WT	1	WT_1	Middle	2	4	76	15	86.849	108.851	1.43225	104.349	44.876	0.590474	0.473187
deltaC	2	deltaC_3	Retake	1	2	76	0	90	62.75	0.825658		WT	1	WT_1	Middle	2	4	76	25	87.634	121.117	1.59364	105.068	54.005	0.710592	0.473187
deltaC	2	deltaC_3	Retake	1	2	76	10	90	60.25	0.792763		WT	1	WT_1	Middle	2	5	76	15	78.887	113.686	1.49587	53.842	64.944	0.854526	0.473187
deltaC	2	deltaC_3	Retake	1	3	76	0	90	108	1.42105		WT	1	WT_1	Middle	2	5	76	25	80.311	124.78	1.64184	60.803	78.642	1.03476	0.473187
deltaC	2	deltaC_3	Retake	1	3	76	10	90	101.5	1.33553		WT	1	WT_1	Middle	4	1	76	15	134.594	99.705	1.31191	126.656	53.402	0.702658	0.437402
deltaC	2	deltaC_3	Retake	2	1	76	0	90	57.25	0.753289		WT	1	WT_1	Middle	4	1	76	25	129.369	101.154	1.33097	121.43	63.918	0.841026	0.437402
deltaC	2	deltaC_3	Retake	2	1	76	10	90	53.5	0.703947		WT	1	WT_1	Middle	4	2	76	15	120.332	108.503	1.42767	132.51	65.341	0.85975	0.437402
deltaC	2	deltaC_3	Retake	2	2	76	0	90	59.25	0.779605		WT	1	WT_1	Middle	4	2	76	25	118.811	114.259	1.50341	126.87	74.935	0.985987	0.437402
deltaC	2	deltaC_3	Retake	2	2	76	10	90	55.25	0.726974		WT	1	WT_1	Middle	4	3	76	15	113.682	124.617	1.6397	126.304	60.876	0.801	0.437402
deltaC	2	deltaC_3	Retake	2	3	76	0	90	40.75	0.536184		WT	1	WT_1	Middle	4	3	76	25	112.357	133.952	1.76253	123.465	71.003	0.93425	0.437402
deltaC	2	deltaC_3	Retake	2	3	76	10	90	37.75	0.496711		WT	1	WT_1	Middle	4	4	76	15	89.502	115.671	1.52199	83.387	69.17	0.910132	0.437402
deltaC	2	deltaC_3	Retake	6	1	76	0	90	38.833	0.510961		WT	1	WT_1	Middle	4	4	76	25	90.477	119.671	1.57462	78.261	78.713	1.0357	0.437402
deltaC	2	deltaC_3	Retake	6	1	76	10	90	35.75	0.470395		WT	1	WT_1	Middle	4	5	76	15	72.979	103.004	1.35532	65.026	79.947	1.05193	0.437402
deltaC	2	deltaC_3	Retake	6	2	76	0	90	93.167	1.22588		WT	1	WT_1	Middle	4	5	76	25	74.876	114.749	1.50986	67.329	85.262	1.12187	0.437402
deltaC	2	deltaC_3	Retake	6	2	76	10	90	86	1.13158		WT	1	WT_1	Middle	5	1	76	15	111.371	123.491	1.62488	94.135	82.884	1.09058	0.425038
deltaC	2	deltaC_3	Retake	6	3	76	0	90	81	1.06579		WT	1	WT_1	Middle	5	1	76	25	109.564	128.212	1.687	92.694	85.76	1.12842	0.425038
deltaC	2	deltaC_3	Retake	6	3	76	10	90	74	0.973684		WT	1	WT_1	Middle	5	2	76	15	101.104	109.76	1.44421	71.358	87.912	1.15674	0.425038
deltaC	2	deltaC_3	Retake	3	1	76	0	90	13	0.171053		WT	1	WT_1	Middle	5	2	76	25	97.787	117.474	1.54571	72.854	98.274	1.29308	0.425038
deltaC	2	deltaC_3	Retake	3	1	76	10	90	11.833	0.155697		WT	1	WT_1	Middle	5	3	76	15	72.474	100.043	1.31636	63.435	93.915	1.23572	0.425038
deltaC	2	deltaC_3	Retake	3	2	76	0	90	52.25	0.6875		WT	1	WT_1	Middle	5	3	76	25	72.553	110.164	1.44953	65.225	100.692	1.32489	0.425038
deltaC	2	deltaC_3	Retake	3	2	76	10	90	47.167	0.620618		WT	1	WT_1_2	Middle	1	1	76	15	116.565	96.376	1.26811	114.444	59.809	0.786961	0.436327
deltaC	2	deltaC_3	Retake	3	3	76	0	90	13.75	0.180921		WT	1	WT_1_2	Middle	1	1	76	25	115.602	105.851	1.39278	110.973	63.946	0.841395	0.436327
deltaC	2	deltaC_3	Retake	3	3	76	10	90	13.333	0.175434		WT	1	WT_1_2	Middle	1	2	76	15	112.094	108.818	1.43182	109.573	47.559	0.625776	0.436327
deltaC	2	deltaC_3	Retake	4	1	76	0	90	59.5	0.782895		WT	1	WT_1_2	Middle	1	2	76	25	110.875	127.15	1.67303	107.745	52.18	0.686579	0.436327
deltaC	2	deltaC_3	Retake	4	1	76	10	90	52.5	0.690789		WT	1	WT_1_2	Middle	1	3	76	15	85.073	116.928	1.53853	61.22	80.846	1.06376	0.436327
deltaC	2	deltaC_3	Retake	4	2	76	0	90	51.25	0.674342		WT	1	WT_1_2	Middle	1	3	76	25	84.89	123.521	1.62528	66.161	93.548	1.23089	0.436327
deltaC	2	deltaC_3	Retake	4	2	76	10	90	47.333	0.622803		WT	1	WT_1_2	Middle	1	4	76	15	82.476	106.36	1.39947	78.341	64.791	0.852513	0.436327
deltaC	2	deltaC_3	Retake	4	3	76	0	90	54.75	0.720395		WT	1	WT_1_2	Middle	1	4	76	25	82.278	119.035	1.56625	78.53	69.949	0.920382	0.436327
deltaC	2	deltaC_3	Retake	4	3	76	10	90	49.167	0.646934		WT	1	WT_1_2	Middle	2	1	76	15	99.181	100.285	1.31954	94.899	35.822	0.471342	0.484332
deltaC	2	deltaC_3	Retake	5	1	76	0	90	17.5	0.230263		WT	1	WT_1_2	Middle	2	1	76	25	97.001	115.478	1.51945	97.125	48.086	0.632711	0.484332
deltaC	2	deltaC_3	Retake	5	1	76	10	90	17.333	0.228066		WT	1	WT_1_2	Middle	2	2	76	15	65.256	126.417	1.66338	54.782	83.621	1.10028	0.484332
deltaC	2	deltaC_3	Retake	5	2	76	0	90	27	0.355263		WT	1	WT_1_2	Middle	2	2	76	25	66.857	134.721	1.77264	57.339	92.189	1.21301	0.484332
deltaC	2	deltaC_3	Retake	5	2	76	10	90	24.667	0.324566		WT	1	WT_1_2	Middle	3	1	76	15	73.993	126.784	1.66821	48.4	142.396	1.87363	0.459504
deltaC	2	deltaC_3	Retake	5	3	76	0	90	72.25	0.950658		WT	1	WT_1_2	Middle	3	1	76	25	74.055	124.082	1.63266	47.099	135.148	1.77826	0.459504
deltaC	2	deltaC_3	Retake	5	3	76	10	90	65	0.855263		WT	1	WT_1_2	Middle	3	2	76	15	64.926	120.341	1.58343	32.998	91.896	1.20916	0.459504
deltaC	2	deltaC_4	Retake	1	1	76	0	90	110.667	1.45614		WT	1	WT_1_2	Middle	3	2	76	25	65.709	123.948	1.63089	38.027	99.02	1.30289	0.459504
deltaC	2	deltaC_4	Retake	1	1	76	10	90	101.5	1.33553		WT	1	WT_1_2	Middle	3	3	76	15	59.3	112.332	1.47805	28.072	67.864	0.892947	0.459504
deltaC	2	deltaC_4	Retake	1	2	76	0	90	80	1.05263		WT	1	WT_1_2	Middle	3	3	76	25	60.489	121.803	1.60267	32.829	73.884	0.972158	0.459504
deltaC	2	deltaC_4	Retake	1	2	76	10	90	73.75	0.970395		WT	1	WT_2	Middle	1	1	76	15	120.292	117.402	1.54476	116.854	87.878	1.15629	0.431905
deltaC	2	deltaC_4	Retake	1	3	76	0	90	29.667	0.390355		WT	1	WT_2	Middle	1	1	76	25	115.367	129.045	1.69796	115.71	89.9	1.18289	0.431905
deltaC	2	deltaC_4	Retake	1	3	76	10	90	23.25	0.305921		WT	1	WT_2	Middle	1	2	76	15	101.136	128.851	1.69541	111.337	68.71	0.904079	0.431905
deltaC	2	deltaC_4	Retake	2	1	76	0	90	19.333	0.254382		WT	1	WT_2	Middle	1	2	76	25	99.107	132.259	1.74025	109.359	78.435	1.03204	0.431905
deltaC	2	deltaC_4	Retake	2	1	76	10	90	17.5	0.230263		WT	1	WT_2	Middle	1	3	76	15	101.136	128.947	1.69667	108.947	70.53	0.928026	0.431905
deltaC	2	deltaC_4	Retake	2	2	76	0	90	31.333	0.412276		WT	1	WT_2	Middle	1	3	76	25	99.958	133.004	1.75005	106.783	66.282	0.872132	0.431905
deltaC	2	deltaC_4	Retake	2	2	76	10	90	28.75	0.378289		WT	1	WT_2	Middle	1	4	76	15	94.514	114.316	1.50416	119.539	68.719	0.904197	0.431905
deltaC	2	deltaC_4	Retake	2	3	76	0	90	32	0.421053		WT	1	WT_2	Middle	1	4	76	25	92.862	120.15	1.58092	114.326	80.112	1.05411	0.431905
deltaC	2	deltaC_4	Retake	2	3	76	10	90	28.5	0.375		WT	1	WT_2	Middle	2	1	76	15	124.695	110.269	1.45091	137.42	50.619	0.666039	0.493873
deltaC	2	deltaC_4	Retake	3	1	76	0	90	68.667	0.903513		WT	1	WT_2	Middle	2	1	76	25	121.759	122.803	1.61583	138.094	53.108	0.698789	0.493873
deltaC	2	deltaC_4	Retake	3	1	76	10	90	58.5	0.769737		WT	1	WT_2	Middle	2	2	76	15	111.718	127.016	1.67126	146.634	49.369	0.649592	0.493873
deltaC	2	deltaC_4	Retake	3	2	76	0	90	30.333	0.399118		WT	1	WT_2	Middle	2	2	76	25	111.562	133.515	1.75678	140.194	61.778	0.812868	0.493873
deltaC	2	deltaC_4	Retake	3	2	76	10	90	31.25	0.411184		WT	1	WT_2	Middle	2	3	76	15	113.604	129.407	1.70272	146.592	56.303	0.740829	0.493873
deltaC	2	deltaC_4	Retake	3	3	76	0	90	17.667	0.232461		WT	1	WT_2	Middle	2	3	76	25	111.038	139.284	1.83268	140.648	64.661	0.850803	0.493873
deltaC	2	deltaC_4	Retake	3	3	76	10	90	13.5	0.177632		WT	1	WT_2	Middle	2	4	76	15	77.943	105.429	1.38722	74.624	41.485	0.545855	0.493873
deltaC	2	deltaC_5	Retake	1	1	76	0	90	156.667	2.06141		WT	1	WT_2	Middle	2	4	76	25	75.038	120.201	1.58159	75.964	48.992	0.644632	0.493873
deltaC	2	deltaC_5	Retake	1	1	76	10	90	151	1.98684		WT	1	WT_2	Middle	3	1	76	15	123.261	110.856	1.45863	140.315	61.074	0.803605	0.461628
deltaC	2	deltaC_5	Retake	1	2	76	0	90	181.667	2.39036		WT	1	WT_2	Middle	3	1	76	25	121.477	115.258	1.51655	133.264	70.036	0.921526	0.461628
deltaC	2	deltaC_5	Retake	1	2	76	10	90	175.25	2.30592		WT	1	WT_2	Middle	3	2	76	15	98.664	105.933	1.39386	88.668	43.003	0.565829	0.461628
deltaC	2	deltaC_5	Retake	1	3	76	0	90	81.333	1.07017		WT	1	WT_2	Middle	3	2	76	25	97.658	120.357	1.58364	87.754	51.039	0.671566	0.461628
deltaC	2	deltaC_5	Retake	1	3	76	10	90	81	1.06579		WT	1	WT_2	Middle	3	3	76	15	65.298	110.073	1.44833	33.311	42.573	0.560171	0.461628
deltaC	2	deltaC_5	Retake	2	1	76	0	90	151.667	1.99562		WT	1	WT_2	Middle	3	3	76	25	66.233	119.406	1.57113	45.939	43.489	0.572224	0.461628
deltaC	2	deltaC_5	Retake	2	1	76	10	90	147.667	1.94299		WT	1	WT_3	Middle	2	1	76	15	90	111	1.46053	67.891	68.893	0.906487	0.6599
deltaC	2	deltaC_5	Retake	2	2	76	0	90	191.333	2.51754		WT	1	WT_3	Middle	2	1	76	25	91.032	111.032	1.46095	75.174	70.472	0.927263	0.6599
deltaC	2	deltaC_5	Retake	2	2	76	10	90	184.333	2.42543		WT	1	WT_3	Middle	2	2	76	15	88.379	106.542	1.40187	76.715	74.582	0.981342	0.6599
deltaC	2	deltaC_5	Retake	2	3	76	0	90	151.333	1.99122		WT	1	WT_3	Middle	2	2	76	25	86.486	114.547	1.5072	74.805	83.805	1.1027	0.6599
deltaC	2	deltaC_5	Retake	2	3	76	10	90	147.333	1.93859		WT	1	WT_3	Middle	2	3	76	15	82.632	116.903	1.5382	72.255	78.595	1.03414	0.6599
deltaC	2	deltaC_5	Retake	3	1	76	0	90	131	1.72368		WT	1	WT_3	Middle	2	3	76	25	84.536	116.127	1.52799	74.932	81.391	1.07093	0.6599
deltaC	2	deltaC_5	Retake	3	1	76	10	90	125	1.64474		WT	1	WT_3	Middle	3	1	76	15	104.036	127.816	1.68179	98.797	84.925	1.11743	0.748557
deltaC	2	deltaC_5	Retake	3	2	76	0	90	117	1.53947		WT	1	WT_3	Middle	3	1	76	25	104.5	119.328	1.57011	97.792	95.323	1.25425	0.748557
deltaC	2	deltaC_5	Retake	3	2	76	10	90	111.667	1.4693		WT	1	WT_3	Middle	3	2	76	15	82.134	153.444	2.019	95.377	84.878	1.11682	0.748557
deltaC	2	deltaC_5	Retake	3	3	76	0	90	20.667	0.271934		WT	1	WT_3	Middle	3	2	76	25	83.112	150.745	1.98349	95.08	90.312	1.18832	0.748557
deltaC	2	deltaC_5	Retake	3	3	76	10	90	20	0.263158		WT	1	WT_3	Middle	1	1	76	15	93.705	139.646	1.83745	92.643	64.595	0.849934	0.720743
WT	1	WT_1_2	Middle	1	1	76	15	90	79.25	1.04276		WT	1	WT_3	Middle	1	1	76	25	94.115	139.823	1.83978	94.97	69.759	0.917882	0.720743
WT	1	WT_1_2	Middle	1	1	76	25	90	71.5	0.940789		WT	1	WT_3	Middle	1	2	76	15	67.714	131.66	1.73237	66.477	92.046	1.21113	0.720743
WT	1	WT_1_2	Middle	1	2	76	15	90	33.75	0.444079		WT	1	WT_3	Middle	1	2	76	25	65.445	127.534	1.67808	66.405	95.138	1.25182	0.720743
WT	1	WT_1_2	Middle	1	2	76	25	90	30.25	0.398026		WT	1	WT_4	Middle	1	1	76	15	87.007	153.209	2.01591	91.102	52.01	0.684342	0.540489
WT	1	WT_1_2	Middle	1	3	76	15	90	31.5	0.414474		WT	1	WT_4	Middle	1	1	76	25	87.083	157.729	2.07538	90	63	0.828947	0.540489
WT	1	WT_1_2	Middle	1	3	76	25	90	28.75	0.378289		WT	1	WT_4	Middle	1	2	76	15	89.182	140.508	1.84879	95.315	43.684	0.574789	0.540489
WT	1	WT_1_2	Middle	2	1	76	15	90	48.5	0.638158		WT	1	WT_4	Middle	1	2	76	25	90	151	1.98684	93.24	52.586	0.691921	0.540489
WT	1	WT_1_2	Middle	2	1	76	25	90	42.5	0.559211		WT	1	WT_4	Middle	1	3	76	15	74.055	167.443	2.2032	58.627	47.595	0.62625	0.540489
WT	1	WT_1_2	Middle	2	2	76	15	90	83.25	1.09539		WT	1	WT_4	Middle	1	3	76	25	75.489	175.962	2.31529	60.751	56.845	0.747961	0.540489
WT	1	WT_1_2	Middle	2	2	76	25	90	73.75	0.970395		WT	1	WT_4	Middle	3	1	76	15	75.343	133.889	1.7617	56.929	51.042	0.671605	0.480668
WT	1	WT_1_2	Middle	2	3	76	15	90	38.75	0.509868		WT	1	WT_4	Middle	3	1	76	25	75.48	143.712	1.89095	60.461	68.8	0.905263	0.480668
WT	1	WT_1_2	Middle	2	3	76	25	90	35.5	0.467105		WT	1	WT_4	Middle	3	2	76	15	72.699	127.931	1.6833	56.793	65.462	0.861342	0.480668
WT	1	WT_1_2	Middle	3	1	76	15	90	68.333	0.899118		WT	1	WT_4	Middle	3	2	76	25	73.223	141.713	1.86464	58.782	77.064	1.014	0.480668
WT	1	WT_1_2	Middle	3	1	76	25	90	62.25	0.819079		WT	1	WT_4	Middle	4	1	76	15	112.946	148.772	1.95753	116.966	63.953	0.841487	0.55953
WT	1	WT_1_2	Middle	3	2	76	15	90	94.167	1.23904		WT	1	WT_4	Middle	4	1	76	25	111.609	164.992	2.17095	118.072	68.237	0.897855	0.55953
WT	1	WT_1_2	Middle	3	2	76	25	90	82.25	1.08224		WT	1	WT_4	Middle	4	2	76	15	109.814	144.088	1.89589	125.538	68.412	0.900158	0.55953
WT	1	WT_1_2	Middle	3	3	76	15	90	29.667	0.390355		WT	1	WT_4	Middle	4	2	76	25	110.113	151.222	1.98976	126.714	73.705	0.969803	0.55953
WT	1	WT_1_2	Middle	3	3	76	25	90	27	0.355263		WT	1	WT_4	Middle	4	3	76	15	72.429	125.396	1.64995	58.496	72.981	0.960276	0.55953
WT	1	WT_1	Middle	1	1	76	15	90	120.667	1.58772		WT	1	WT_4	Middle	4	3	76	25	74.407	134.064	1.764	62.835	84.75	1.11513	0.55953
WT	1	WT_1	Middle	1	1	76	25	90	109	1.43421		WT	1	WT_4	Middle	2	1	76	15	83.316	128.876	1.69574	90.988	58.009	0.763276	0.73398
WT	1	WT_1	Middle	1	2	76	15	90	54.667	0.719303		WT	1	WT_4	Middle	2	1	76	25	85.342	135.408	1.78168	90.807	71.257	0.937592	0.73398
WT	1	WT_1	Middle	1	2	76	25	90	50.667	0.666671		WT	1	WT_4	Middle	2	2	76	15	64.872	124.812	1.64226	62.928	50.312	0.662	0.73398
WT	1	WT_1	Middle	1	3	76	15	90	46.667	0.614039		WT	1	WT_4	Middle	2	2	76	25	67.714	131.386	1.72876	62.7	69.334	0.912289	0.73398
WT	1	WT_1	Middle	1	3	76	25	90	44.667	0.587724		deltaC	2	deltaC_3	Middle	1	1	76	0	114.386	82.472	1.08516	137.121	19.684	0.259	0.2049
WT	1	WT_1	Middle	2	1	76	15	90	76	1		deltaC	2	deltaC_3	Middle	1	1	76	10	108.435	98.031	1.28988	128.991	26.55	0.349342	0.2049
WT	1	WT_1	Middle	2	1	76	25	90	69	0.907895		deltaC	2	deltaC_3	Middle	1	2	76	0	58.339	70.331	0.925408	42.709	16.985	0.223487	0.2049
WT	1	WT_1	Middle	2	2	76	15	90	42	0.552632		deltaC	2	deltaC_3	Middle	1	2	76	10	63.153	91.009	1.19749	56.31	25.425	0.334539	0.2049
WT	1	WT_1	Middle	2	2	76	25	90	38	0.5		deltaC	2	deltaC_3	Middle	1	3	76	0	54.545	80.88	1.06421	39.289	13.951	0.183566	0.2049
WT	1	WT_1	Middle	2	3	76	15	90	50	0.657895		deltaC	2	deltaC_3	Middle	1	3	76	10	63.178	99.284	1.30637	46.848	21.932	0.288579	0.2049
WT	1	WT_1	Middle	2	3	76	25	90	43.667	0.574566		deltaC	2	deltaC_3	Middle	1	4	76	0	55.008	73.65	0.969079	53.746	18.31	0.240921	0.2049
WT	1	WT_1	Middle	3	1	76	15	90	61.667	0.811408		deltaC	2	deltaC_3	Middle	1	4	76	10	65.4	91.204	1.20005	60.524	26.55	0.349342	0.2049
WT	1	WT_1	Middle	3	1	76	25	90	57	0.75		deltaC	2	deltaC_3	Middle	2	3	76	0	133.905	110.509	1.45407	155.056	47.65	0.626974	0.299737
WT	1	WT_1	Middle	3	2	76	15	90	73.667	0.969303		deltaC	2	deltaC_3	Middle	2	3	76	10	130.452	125.277	1.64838	151.39	50.28	0.661579	0.299737
WT	1	WT_1	Middle	3	2	76	25	90	64.333	0.846487		deltaC	2	deltaC_3	Middle	2	4	76	0	120.101	79.324	1.04374	126.027	13.861	0.182382	0.299737
WT	1	WT_1	Middle	3	3	76	15	90	76	1		deltaC	2	deltaC_3	Middle	2	4	76	10	111.318	88.765	1.16796	117.646	24.023	0.316092	0.299737
WT	1	WT_1	Middle	3	3	76	25	90	67.667	0.890355		deltaC	2	deltaC_3	Middle	2	5	76	0	111.938	77.296	1.01705	122.471	12.966	0.170605	0.299737
WT	1	WT_1	Middle	4	1	76	15	90	31.333	0.412276		deltaC	2	deltaC_3	Middle	2	5	76	10	108.246	96.134	1.26492	118.811	22.512	0.296211	0.299737
WT	1	WT_1	Middle	4	1	76	25	90	29.333	0.385961		deltaC	2	deltaC_3	Middle	2	6	76	0	104.783	74.401	0.978961	127.875	11.363	0.149513	0.299737
WT	1	WT_1	Middle	4	2	76	15	90	36	0.473684		deltaC	2	deltaC_3	Middle	2	6	76	10	101.434	90.869	1.19564	118.301	14.472	0.190421	0.299737
WT	1	WT_1	Middle	4	2	76	25	90	32.667	0.429829		deltaC	2	deltaC_3	Middle	2	7	76	0	104.534	83.978	1.10497	98.13	13.777	0.181276	0.299737
WT	1	WT_1	Middle	4	3	76	15	90	38.333	0.504382		deltaC	2	deltaC_3	Middle	2	7	76	10	100.552	103.038	1.35576	96.843	25.179	0.331303	0.299737
WT	1	WT_1	Middle	4	3	76	25	90	33	0.434211		deltaC	2	deltaC_3	Middle	2	8	76	0	103.109	74.223	0.976618	113.962	10.213	0.134382	0.299737
WT	1	WT_1	Middle	5	1	76	15	90	48	0.631579		deltaC	2	deltaC_3	Middle	2	8	76	10	99.181	100.667	1.32457	93.814	15.059	0.198145	0.299737
WT	1	WT_1	Middle	5	1	76	25	90	43.667	0.574566		deltaC	2	deltaC_3	Middle	6	1	76	0	133.556	84.158	1.10734	143.746	18.454	0.242816	0.361651
WT	1	WT_1	Middle	5	2	76	15	90	36	0.473684		deltaC	2	deltaC_3	Middle	6	1	76	10	128.125	100.482	1.32213	135	31.113	0.409382	0.361651
WT	1	WT_1	Middle	5	2	76	25	90	31.333	0.412276		deltaC	2	deltaC_3	Middle	6	2	76	0	130.668	93.769	1.2338	139.764	16.517	0.217329	0.361651
WT	1	WT_1	Middle	5	3	76	15	90	30.333	0.399118		deltaC	2	deltaC_3	Middle	6	2	76	10	125.362	113.655	1.49546	128.29	23.739	0.312355	0.361651
WT	1	WT_1	Middle	5	3	76	25	90	28.333	0.372803		deltaC	2	deltaC_3	Middle	6	3	76	0	117.135	89.672	1.17989	115.346	21.357	0.281013	0.361651
WT	1	WT_2	Middle	1	1	76	15	90	163	2.14474		deltaC	2	deltaC_3	Middle	6	3	76	10	112.834	103.645	1.36375	111.801	32.128	0.422737	0.361651
WT	1	WT_2	Middle	1	1	76	25	90	146.667	1.92983		deltaC	2	deltaC_3	Middle	6	4	76	0	111.801	101.854	1.34018	115.017	15.79	0.207763	0.361651
WT	1	WT_2	Middle	1	2	76	15	90	87.667	1.15351		deltaC	2	deltaC_3	Middle	6	4	76	10	107.571	126.711	1.66725	108.435	25.091	0.330145	0.361651
WT	1	WT_2	Middle	1	2	76	25	90	80.667	1.06141		deltaC	2	deltaC_3	Middle	6	5	76	0	108.246	95.823	1.26083	116.565	17.553	0.230961	0.361651
WT	1	WT_2	Middle	1	3	76	15	90	72	0.947368		deltaC	2	deltaC_3	Middle	6	5	76	10	105.739	114.427	1.50562	114.775	28.939	0.380776	0.361651
WT	1	WT_2	Middle	1	3	76	25	90	64.333	0.846487		deltaC	2	deltaC_3	Middle	6	6	76	0	109.573	95.908	1.26195	119.982	29.712	0.390947	0.361651
WT	1	WT_2	Middle	2	1	76	15	90	105.667	1.39036		deltaC	2	deltaC_3	Middle	6	6	76	10	104.394	116.339	1.53078	114.775	42.492	0.559105	0.361651
WT	1	WT_2	Middle	2	1	76	25	90	97.333	1.2807		deltaC	2	deltaC_3	Middle	3	1	76	0	126.87	90.267	1.18772	161.259	59.874	0.787816	0.311398
WT	1	WT_2	Middle	2	2	76	15	90	79.667	1.04825		deltaC	2	deltaC_3	Middle	3	1	76	10	122.905	101.145	1.33086	151.232	58.766	0.773237	0.311398
WT	1	WT_2	Middle	2	2	76	25	90	71.333	0.938592		deltaC	2	deltaC_3	Middle	3	2	76	0	126.327	84.011	1.10541	157.865	63.756	0.838895	0.311398
WT	1	WT_2	Middle	2	3	76	15	90	76.333	1.00438		deltaC	2	deltaC_3	Middle	3	2	76	10	124.846	96.156	1.26521	153.435	65.444	0.861105	0.311398
WT	1	WT_2	Middle	2	3	76	25	90	65	0.855263		deltaC	2	deltaC_3	Middle	3	3	76	0	123.326	87.184	1.14716	141.34	6.839	0.0899868	0.311398
WT	1	WT_2	Middle	3	1	76	15	90	107.667	1.41667		deltaC	2	deltaC_3	Middle	3	3	76	10	117.061	103.009	1.35538	137.726	14.38	0.189211	0.311398
WT	1	WT_2	Middle	3	1	76	25	90	97.333	1.2807		deltaC	2	deltaC_3	Middle	3	4	76	0	111.801	80.902	1.0645	128.66	12.806	0.1685	0.311398
WT	1	WT_2	Middle	3	2	76	15	90	85.667	1.1272		deltaC	2	deltaC_3	Middle	3	4	76	10	109.006	94.669	1.24564	127.405	20.875	0.274671	0.311398
WT	1	WT_2	Middle	3	2	76	25	90	76.333	1.00438		deltaC	2	deltaC_3	Middle	3	5	76	0	110.158	85.011	1.11857	141.843	17.285	0.227434	0.311398
WT	1	WT_2	Middle	3	3	76	15	90	60	0.789474		deltaC	2	deltaC_3	Middle	3	5	76	10	108.263	105.2	1.38421	133.668	30.899	0.406566	0.311398
WT	1	WT_2	Middle	3	3	76	25	90	54	0.710526		deltaC	2	deltaC_3	Middle	3	6	76	0	106.04	83.241	1.09528	142.595	21.605	0.284276	0.311398
WT	1	WT_3	Middle	1	1	76	15	90	16	0.210526		deltaC	2	deltaC_3	Middle	3	6	76	10	102.588	105.79	1.39197	120.964	46.934	0.617553	0.311398
WT	1	WT_3	Middle	1	1	76	25	90	15	0.197368		deltaC	2	deltaC_3	Middle	4	1	76	0	126.076	85.873	1.12991	126.027	27.552	0.362526	0.445175
WT	1	WT_3	Middle	1	2	76	15	90	26	0.342105		deltaC	2	deltaC_3	Middle	4	1	76	10	116.834	95.108	1.25142	120.174	49.908	0.656684	0.445175
WT	1	WT_3	Middle	1	2	76	25	90	20.25	0.266447		deltaC	2	deltaC_3	Middle	4	2	76	0	127.349	95.136	1.25179	135	20.507	0.269829	0.445175
WT	1	WT_3	Middle	1	3	76	15	90	19.333	0.254382		deltaC	2	deltaC_3	Middle	4	2	76	10	117.457	114.357	1.5047	125.754	30.536	0.401789	0.445175
WT	1	WT_3	Middle	1	3	76	25	90	13.5	0.177632		deltaC	2	deltaC_3	Middle	4	3	76	0	120.379	101.134	1.33071	137.291	35.384	0.465579	0.445175
WT	1	WT_3	Middle	2	1	76	15	90	49.25	0.648026		deltaC	2	deltaC_3	Middle	4	3	76	10	118.334	115.59	1.52092	128.454	43.156	0.567842	0.445175
WT	1	WT_3	Middle	2	1	76	25	90	42	0.552632		deltaC	2	deltaC_3	Middle	4	4	76	0	121.399	90.323	1.18846	145.713	26.441	0.347908	0.445175
WT	1	WT_3	Middle	2	2	76	15	90	25	0.328947		deltaC	2	deltaC_3	Middle	4	4	76	10	112.58	109.385	1.43928	125.707	39.067	0.514039	0.445175
WT	1	WT_3	Middle	2	2	76	25	90	20	0.263158		deltaC	2	deltaC_3	Middle	4	5	76	0	115.582	104.216	1.37126	130.236	17.969	0.236434	0.445175
WT	1	WT_3	Middle	2	3	76	15	90	28.75	0.378289		deltaC	2	deltaC_3	Middle	4	5	76	10	112.306	126.463	1.66399	122.005	18.868	0.248263	0.445175
WT	1	WT_3	Middle	2	3	76	25	90	25.5	0.335526		deltaC	2	deltaC_3	Middle	4	6	76	0	115.463	93.64	1.23211	140.194	23.739	0.312355	0.445175
WT	1	WT_3	Middle	3	1	76	15	90	32.5	0.427632		deltaC	2	deltaC_3	Middle	4	6	76	10	110.063	122.232	1.60832	124.38	23.022	0.302921	0.445175
WT	1	WT_3	Middle	3	1	76	25	90	27.5	0.361842		deltaC	2	deltaC_3	Middle	5	1	76	0	130.721	104.235	1.37151	135	33.002	0.434237	0.292546
WT	1	WT_3	Middle	3	2	76	15	90	42.25	0.555921		deltaC	2	deltaC_3	Middle	5	1	76	10	123.555	117.135	1.54125	126.119	46.344	0.609789	0.292546
WT	1	WT_3	Middle	3	2	76	25	90	34.5	0.453947		deltaC	2	deltaC_3	Middle	5	2	76	0	129.012	101.981	1.34186	135	25.221	0.331855	0.292546
WT	1	WT_3	Middle	3	3	76	15	90	57.75	0.759868		deltaC	2	deltaC_3	Middle	5	2	76	10	120.725	123.426	1.62403	128.418	37.222	0.489763	0.292546
WT	1	WT_3	Middle	3	3	76	25	90	46.5	0.611842		deltaC	2	deltaC_3	Middle	5	3	76	0	107.186	101.632	1.33726	98.973	19.235	0.253092	0.292546
WT	1	WT_4	Middle	1	1	76	15	90	62.333	0.820171		deltaC	2	deltaC_3	Middle	5	3	76	10	104.697	125.72	1.65421	98.746	25.597	0.336803	0.292546
WT	1	WT_4	Middle	1	1	76	25	90	53.25	0.700658		deltaC	2	deltaC_3	Middle	5	4	76	0	100.359	94.602	1.24476	109.983	34.374	0.452289	0.292546
WT	1	WT_4	Middle	1	2	76	15	90	70.333	0.925434		deltaC	2	deltaC_3	Middle	5	4	76	10	98.505	108.569	1.42854	106.821	45.147	0.594039	0.292546
WT	1	WT_4	Middle	1	2	76	25	90	64	0.842105		deltaC	2	deltaC_3	Middle	5	5	76	0	103.309	94.996	1.24995	130.914	20.103	0.264513	0.292546
WT	1	WT_4	Middle	1	3	76	15	90	56.667	0.745618		deltaC	2	deltaC_3	Middle	5	5	76	10	100.561	119.585	1.57349	122.735	33.19	0.436711	0.292546
WT	1	WT_4	Middle	1	3	76	25	90	49.5	0.651316		deltaC	2	deltaC_3	Middle	5	6	76	0	92.411	94.751	1.24672	133.264	23.613	0.310697	0.292546
WT	1	WT_4	Middle	2	1	76	15	90	68.333	0.899118		deltaC	2	deltaC_3	Middle	5	6	76	10	92.534	113.416	1.49232	115.115	35.484	0.466895	0.292546
WT	1	WT_4	Middle	2	1	76	25	90	57.75	0.759868		deltaC	2	deltaC_3	Middle	5	7	76	0	67.977	96.314	1.26729	57.724	22.472	0.295684	0.292546
WT	1	WT_4	Middle	2	2	76	15	90	40	0.526316		deltaC	2	deltaC_3	Middle	5	7	76	10	71.565	116.372	1.53121	64.231	32.059	0.421829	0.292546
WT	1	WT_4	Middle	2	2	76	25	90	36.75	0.483553		deltaC	2	deltaC_4	Middle	1	1	76	0	103.841	71.791	0.944618	135	18.385	0.241908	0.525895
WT	1	WT_4	Middle	2	3	76	15	90	36.75	0.483553		deltaC	2	deltaC_4	Middle	1	1	76	10	102.609	77.553	1.02043	118.301	29.373	0.386487	0.525895
WT	1	WT_4	Middle	2	3	76	25	90	21.5	0.282895		deltaC	2	deltaC_4	Middle	1	2	76	0	105.945	72.069	0.948276	96.71	17.295	0.227566	0.525895
WT	1	WT_4	Middle	3	1	76	15	90	108	1.42105		deltaC	2	deltaC_4	Middle	1	2	76	10	102.381	83.627	1.10036	92.726	21.708	0.285632	0.525895
WT	1	WT_4	Middle	3	1	76	25	90	94.5	1.24342		deltaC	2	deltaC_4	Middle	1	3	76	0	99.593	72.063	0.948197	81.254	12.701	0.167118	0.525895
WT	1	WT_4	Middle	3	2	76	15	90	85.667	1.1272		deltaC	2	deltaC_4	Middle	1	3	76	10	96.953	82.568	1.08642	71.565	18.658	0.2455	0.525895
WT	1	WT_4	Middle	3	2	76	25	90	77.75	1.02303		deltaC	2	deltaC_4	Middle	1	4	76	0	96.843	75.83	0.997763	100.125	27.951	0.367776	0.525895
WT	1	WT_4	Middle	3	3	76	15	90	129.333	1.70175		deltaC	2	deltaC_4	Middle	1	4	76	10	95.648	91.112	1.19884	103.325	38.887	0.511671	0.525895
WT	1	WT_4	Middle	3	3	76	25	90	116.25	1.52961		deltaC	2	deltaC_4	Middle	1	5	76	0	99.964	75.462	0.992921	100.305	11.138	0.146553	0.525895
WT	1	WT_4	Middle	4	1	76	15	90	34	0.447368		deltaC	2	deltaC_4	Middle	1	5	76	10	100.954	94.463	1.24293	94.086	13.703	0.180303	0.525895
WT	1	WT_4	Middle	4	1	76	25	90	28.25	0.371711		deltaC	2	deltaC_4	Middle	1	6	76	0	98.027	78.726	1.03587	102.995	13.288	0.174842	0.525895
WT	1	WT_4	Middle	4	2	76	15	90	23.667	0.311408		deltaC	2	deltaC_4	Middle	1	6	76	10	94.548	87.946	1.15718	99.09	24.66	0.324474	0.525895
WT	1	WT_4	Middle	4	2	76	25	90	22	0.289474		deltaC	2	deltaC_4	Middle	1	7	76	0	68.749	77.685	1.02217	63.435	15.882	0.208974	0.525895
WT	1	WT_4	Middle	4	3	76	15	90	81.667	1.07457		deltaC	2	deltaC_4	Middle	1	7	76	10	69.842	83.727	1.10167	66.801	23.118	0.304184	0.525895
WT	1	WT_4	Middle	4	3	76	25	90	69.75	0.917763		deltaC	2	deltaC_4	Middle	1	8	76	0	64.799	75.175	0.989145	59.744	13.94	0.183421	0.525895
deltaC	1	deltaC_1	Middle	1	1	76	15	90	38	0.5		deltaC	2	deltaC_4	Middle	1	8	76	10	62.571	89.302	1.17503	59.931	21.789	0.286697	0.525895
deltaC	1	deltaC_1	Middle	1	1	76	25	90	33.333	0.438592		deltaC	2	deltaC_4	Middle	1	9	76	0	60.068	76.037	1.00049	56.31	10.854	0.142816	0.525895
deltaC	1	deltaC_1	Middle	1	2	76	15	90	68.333	0.899118		deltaC	2	deltaC_4	Middle	1	9	76	10	63.435	89.145	1.17296	68.962	13.928	0.183263	0.525895
deltaC	1	deltaC_1	Middle	1	2	76	25	90	56.667	0.745618		deltaC	2	deltaC_4	Middle	2	1	76	0	84.738	76.322	1.00424	45	16.095	0.211776	0.432115
deltaC	1	deltaC_1	Middle	1	3	76	15	90	64.333	0.846487		deltaC	2	deltaC_4	Middle	2	1	76	10	83.991	95.856	1.26126	57.095	20.248	0.266421	0.432115
deltaC	1	deltaC_1	Middle	1	3	76	25	90	55.667	0.732461		deltaC	2	deltaC_4	Middle	2	3	76	0	79.509	82.377	1.08391	75.964	8.385	0.110329	0.432115
deltaC	1	deltaC_1	Middle	2	1	76	15	90	40.667	0.535092		deltaC	2	deltaC_4	Middle	2	3	76	10	79.796	101.935	1.34125	68.199	11.035	0.145197	0.432115
deltaC	1	deltaC_1	Middle	2	1	76	25	90	36	0.473684		deltaC	2	deltaC_4	Middle	2	4	76	0	82.171	80.047	1.05325	84.289	9.582	0.126079	0.432115
deltaC	1	deltaC_1	Middle	2	2	76	15	90	30.333	0.399118		deltaC	2	deltaC_4	Middle	2	4	76	10	82.126	94.475	1.24309	75.964	16.169	0.21275	0.432115
deltaC	1	deltaC_1	Middle	2	2	76	25	90	24.667	0.324566		deltaC	2	deltaC_4	Middle	2	5	76	0	75.6	76.4	1.00526	80.538	17.925	0.235855	0.432115
deltaC	1	deltaC_1	Middle	2	3	76	15	90	79.667	1.04825		deltaC	2	deltaC_4	Middle	2	5	76	10	78.69	96.817	1.27391	79.695	22.49	0.295921	0.432115
deltaC	1	deltaC_1	Middle	2	3	76	25	90	69	0.907895		deltaC	2	deltaC_4	Middle	2	6	76	0	77.55	79.505	1.04612	74.745	11.581	0.152382	0.432115
deltaC	1	deltaC_1	Middle	3	1	76	15	90	80	1.05263		deltaC	2	deltaC_4	Middle	2	6	76	10	77.949	90.284	1.18795	81.87	13.924	0.183211	0.432115
deltaC	1	deltaC_1	Middle	3	1	76	25	90	66.667	0.877197		deltaC	2	deltaC_4	Middle	3	1	76	0	88.877	101.36	1.33368	69.905	42.934	0.564921	0.604359
deltaC	1	deltaC_1	Middle	3	2	76	15	90	130.333	1.71491		deltaC	2	deltaC_4	Middle	3	1	76	10	88.929	106.692	1.40384	75.141	50.782	0.668184	0.604359
deltaC	1	deltaC_1	Middle	3	2	76	25	90	111.333	1.46491		deltaC	2	deltaC_4	Middle	3	2	76	0	73.644	96.2	1.26579	72.719	46.981	0.618171	0.604359
deltaC	1	deltaC_1	Middle	3	3	76	15	90	55.667	0.732461		deltaC	2	deltaC_4	Middle	3	2	76	10	75.828	101.703	1.3382	75.203	54.975	0.723355	0.604359
deltaC	1	deltaC_1	Middle	3	3	76	25	90	45.333	0.596487		deltaC	2	deltaC_4	Middle	3	3	76	0	73.474	94.602	1.24476	71.996	41.822	0.550289	0.604359
deltaC	1	deltaC_2	Middle	1	1	76	15	90	134.667	1.77193		deltaC	2	deltaC_4	Middle	3	3	76	10	75.689	101.139	1.33078	73.179	45.12	0.593684	0.604359
deltaC	1	deltaC_2	Middle	1	1	76	25	90	113	1.48684		deltaC	2	deltaC_4	Middle	3	4	76	0	78.024	101.134	1.33071	79.046	31.869	0.419329	0.604359
deltaC	1	deltaC_2	Middle	1	2	76	15	90	110	1.44737		deltaC	2	deltaC_4	Middle	3	4	76	10	78.476	105.772	1.39174	82.093	36.393	0.478855	0.604359
deltaC	1	deltaC_2	Middle	1	2	76	25	90	91	1.19737		deltaC	2	deltaC_5	Middle	1	1	76	0	61.928	101.688	1.338	93.18	53.75	0.707237	0.0998242
deltaC	1	deltaC_2	Middle	1	3	76	15	90	21	0.276316		deltaC	2	deltaC_5	Middle	1	1	76	10	63.658	114.785	1.51033	95.194	66.936	0.880737	0.0998242
deltaC	1	deltaC_2	Middle	1	3	76	25	90	19	0.25		deltaC	2	deltaC_5	Middle	1	2	76	0	52.326	99.871	1.31409	90	48.667	0.640355	0.0998242
deltaC	1	deltaC_2	Middle	2	1	76	15	90	32	0.421053		deltaC	2	deltaC_5	Middle	1	2	76	10	55.437	109.463	1.4403	96.009	56.983	0.749776	0.0998242
deltaC	1	deltaC_2	Middle	2	1	76	25	90	25.333	0.333329		deltaC	2	deltaC_5	Middle	1	3	76	0	35.362	76.107	1.00141	60.945	21.045	0.276908	0.0998242
deltaC	1	deltaC_2	Middle	2	2	76	15	90	31	0.407895		deltaC	2	deltaC_5	Middle	1	3	76	10	47.22	91.512	1.20411	59.421	26.183	0.344513	0.0998242
deltaC	1	deltaC_2	Middle	2	2	76	25	90	23.333	0.307013		deltaC	2	deltaC_5	Middle	2	1	76	0	115.017	66.236	0.871526	81.027	18.962	0.2495	0.0838394
deltaC	1	deltaC_2	Middle	2	3	76	15	90	22.667	0.29825		deltaC	2	deltaC_5	Middle	2	1	76	10	106.04	82.508	1.08563	78.024	33.013	0.434382	0.0838394
deltaC	1	deltaC_2	Middle	2	3	76	25	90	19	0.25		deltaC	2	deltaC_5	Middle	2	2	76	0	104.25	65.49	0.861711	90	28.75	0.378289	0.0838394
deltaC	1	deltaC_2	Middle	3	1	76	15	90	82	1.07895		deltaC	2	deltaC_5	Middle	2	2	76	10	102.6	86.921	1.1437	86.73	35.04	0.461053	0.0838394
deltaC	1	deltaC_2	Middle	3	1	76	25	90	69.333	0.912276		deltaC	2	deltaC_5	Middle	2	3	76	0	78.198	69.033	0.908329	64.359	27.624	0.363474	0.0838394
deltaC	1	deltaC_2	Middle	3	2	76	15	90	161	2.11842		deltaC	2	deltaC_5	Middle	2	3	76	10	83.517	88.825	1.16875	68.839	33.797	0.444697	0.0838394
deltaC	1	deltaC_2	Middle	3	2	76	25	90	141	1.85526		deltaC	2	deltaC_5	Middle	2	5	76	0	55.452	74.336	0.978105	99.752	65.517	0.862066	0.0838394
deltaC	1	deltaC_2	Middle	3	3	76	15	90	58	0.763158		deltaC	2	deltaC_5	Middle	2	5	76	10	63.435	87.207	1.14746	97.907	73.068	0.961421	0.0838394
deltaC	1	deltaC_2	Middle	3	3	76	25	90	46.333	0.609645		deltaC	2	deltaC_5	Middle	3	1	76	0	57.124	97.078	1.27734	65.376	26.098	0.343395	0.148594
deltaC	1	deltaC_3	Middle	1	1	76	15	90	83.667	1.10088		deltaC	2	deltaC_5	Middle	3	1	76	10	60.732	104.771	1.37857	65.225	28.032	0.368842	0.148594
deltaC	1	deltaC_3	Middle	1	1	76	25	90	70	0.921053		deltaC	2	deltaC_5	Middle	3	2	76	0	59.657	95.185	1.25243	71.222	52.6	0.692105	0.148594
deltaC	1	deltaC_3	Middle	1	2	76	15	90	46	0.605263		deltaC	2	deltaC_5	Middle	3	2	76	10	60.998	104.899	1.38025	68.749	57.751	0.759882	0.148594
deltaC	1	deltaC_3	Middle	1	2	76	25	90	37.333	0.491224		deltaC	2	deltaC_5	Middle	3	3	76	0	55.62	92.175	1.21283	69.677	28.678	0.377342	0.148594
deltaC	1	deltaC_3	Middle	1	3	76	15	90	50.667	0.666671		deltaC	2	deltaC_5	Middle	3	3	76	10	58.57	105.302	1.38555	72.646	33.333	0.438592	0.148594
deltaC	1	deltaC_3	Middle	1	3	76	25	90	42	0.552632		deltaC	2	deltaC_5	Middle	3	4	76	0	49.205	95.992	1.26305	68.199	31.878	0.419447	0.148594
deltaC	1	deltaC_3	Middle	2	1	76	15	90	43	0.565789		deltaC	2	deltaC_5	Middle	3	4	76	10	56.753	107.154	1.40992	68.749	39.491	0.519618	0.148594
deltaC	1	deltaC_3	Middle	2	1	76	25	90	38	0.5		deltaC	2	deltaC_5	Middle	3	5	76	0	51.234	85.324	1.12268	61.821	31.924	0.420053	0.148594
deltaC	1	deltaC_3	Middle	2	2	76	15	90	105	1.38158		deltaC	2	deltaC_5	Middle	3	5	76	10	55.154	95.606	1.25797	65.225	42.349	0.557224	0.148594
deltaC	1	deltaC_3	Middle	2	2	76	25	90	89.667	1.17983		WT	2	WT_1	Middle	1	1	76	0	83.346	120.757	1.58891	62.969	55.455	0.729671	0.78384
deltaC	1	deltaC_3	Middle	2	3	76	15	90	87	1.14474		WT	2	WT_1	Middle	1	1	76	10	84.726	130.553	1.7178	64.231	64.105	0.843487	0.78384
deltaC	1	deltaC_3	Middle	2	3	76	25	90	74.667	0.982461		WT	2	WT_1	Middle	1	2	76	0	73.055	134.288	1.76695	60.255	40.746	0.536132	0.78384
deltaC	1	deltaC_3	Middle	3	1	76	15	90	64.25	0.845395		WT	2	WT_1	Middle	1	2	76	10	72.575	143.264	1.88505	61.783	46.688	0.614316	0.78384
deltaC	1	deltaC_3	Middle	3	1	76	25	90	55.5	0.730263		WT	2	WT_1	Middle	1	3	76	0	64.036	128.36	1.68895	41.634	47.794	0.628868	0.78384
deltaC	1	deltaC_3	Middle	3	2	76	15	90	56	0.736842		WT	2	WT_1	Middle	1	3	76	10	66.468	134.79	1.77355	46.637	49.289	0.648539	0.78384
deltaC	1	deltaC_3	Middle	3	2	76	25	90	48.25	0.634868		WT	2	WT_1	Middle	2	1	76	0	86.367	126.254	1.66124	57.381	59.363	0.781092	0.598035
deltaC	1	deltaC_3	Middle	3	3	76	15	90	70.75	0.930921		WT	2	WT_1	Middle	2	1	76	10	87.814	130.616	1.71863	58.61	68.723	0.90425	0.598035
deltaC	1	deltaC_3	Middle	3	3	76	25	90	60	0.789474		WT	2	WT_1	Middle	2	2	76	0	73.386	129.546	1.70455	70.71	42.851	0.563829	0.598035
deltaC	1	deltaC_4	Middle	1	1	76	15	90	45.75	0.601974		WT	2	WT_1	Middle	2	2	76	10	74.055	131.042	1.72424	69.567	54.853	0.72175	0.598035
deltaC	1	deltaC_4	Middle	1	1	76	25	90	39	0.513158		WT	2	WT_1	Middle	2	3	76	0	64.217	131.264	1.72716	49.145	48.213	0.634382	0.598035
deltaC	1	deltaC_4	Middle	1	2	76	15	90	51.5	0.677632		WT	2	WT_1	Middle	2	3	76	10	64.754	135.989	1.78933	52.028	52.01	0.684342	0.598035
deltaC	1	deltaC_4	Middle	1	2	76	25	90	44.75	0.588816		WT	2	WT_1	Middle	2	4	76	0	56.921	129.666	1.70613	51.911	47.321	0.622645	0.598035
deltaC	1	deltaC_4	Middle	1	3	76	15	90	48.5	0.638158		WT	2	WT_1	Middle	2	4	76	10	57.16	130.777	1.72075	51.34	51.279	0.674724	0.598035
deltaC	1	deltaC_4	Middle	1	3	76	25	90	41.25	0.542763		WT	2	WT_1	Middle	3	1	76	0	77.583	112.045	1.47428	61.821	31.765	0.417961	0.631603
deltaC	1	deltaC_4	Middle	2	1	76	15	90	95.5	1.25658		WT	2	WT_1	Middle	3	1	76	10	80.154	122.809	1.61591	62.745	37.121	0.488434	0.631603
deltaC	1	deltaC_4	Middle	2	1	76	25	90	83	1.09211		WT	2	WT_1	Middle	3	2	76	0	71.723	115.108	1.51458	68.199	64.158	0.844184	0.631603
deltaC	1	deltaC_4	Middle	2	2	76	15	90	19	0.25		WT	2	WT_1	Middle	3	2	76	10	71.4	109.258	1.43761	67.203	74.976	0.986526	0.631603
deltaC	1	deltaC_4	Middle	2	2	76	25	90	14.5	0.190789		WT	2	WT_1	Middle	3	3	76	0	56.441	121.345	1.59664	45	54.095	0.711776	0.631603
deltaC	1	deltaC_4	Middle	2	3	76	15	90	48.75	0.641447		WT	2	WT_1	Middle	3	3	76	10	58.794	121.121	1.5937	46.432	56.828	0.747737	0.631603
deltaC	1	deltaC_4	Middle	2	3	76	25	90	39.75	0.523026		WT	2	WT_1	Middle	3	4	76	0	71.162	90.125	1.18586	41.634	36.125	0.475329	0.631603
deltaC	1	deltaC_4	Middle	3	1	76	15	90	27.5	0.361842		WT	2	WT_1	Middle	3	4	76	10	73.578	98.465	1.29559	47.203	37.253	0.490171	0.631603
deltaC	1	deltaC_4	Middle	3	1	76	25	90	25	0.328947		WT	2	WT_1	Middle	4	1	76	0	89.506	116.002	1.52634	77.471	36.878	0.485237	0.746772
deltaC	1	deltaC_4	Middle	3	2	76	15	90	26	0.342105		WT	2	WT_1	Middle	4	1	76	10	90	120.5	1.58553	77.005	40.675	0.535197	0.746772
deltaC	1	deltaC_4	Middle	3	2	76	25	90	23.25	0.305921		WT	2	WT_1	Middle	4	2	76	0	77.367	119.203	1.56846	62.103	38.471	0.506197	0.746772
deltaC	1	deltaC_4	Middle	3	3	76	15	90	21.75	0.286184		WT	2	WT_1	Middle	4	2	76	10	78.959	125.368	1.64958	59.265	42.877	0.564171	0.746772
deltaC	1	deltaC_4	Middle	3	3	76	25	90	19	0.25		WT	2	WT_1	Middle	4	3	76	0	66.084	126.411	1.6633	55.305	31.623	0.416092	0.746772
												WT	2	WT_1	Middle	4	3	76	10	65.253	140.716	1.85153	54.246	31.542	0.415026	0.746772
												WT	2	WT_1	Middle	4	4	76	0	52.951	127.938	1.68339	27.699	45.621	0.600276	0.746772
												WT	2	WT_1	Middle	4	4	76	10	53.216	133.2	1.75263	31.608	46.252	0.608579	0.746772
												WT	2	WT_1	Middle	4	5	76	0	47.261	107.564	1.41532	28.237	61.533	0.809645	0.746772
												WT	2	WT_1	Middle	4	5	76	10	49.986	106.081	1.3958	27.848	60.687	0.798513	0.746772
												WT	2	WT_2	Middle	1	1	76	0	92.447	117.426	1.54508	63.435	29.814	0.392289	0.779084
												WT	2	WT_2	Middle	1	1	76	10	91.375	125.362	1.6495	68.749	39.369	0.518013	0.779084
												WT	2	WT_2	Middle	1	2	76	0	71.723	115.108	1.51458	71.03	33.838	0.445237	0.779084
												WT	2	WT_2	Middle	1	2	76	10	72.728	124.401	1.63686	74.745	45.436	0.597842	0.779084
												WT	2	WT_2	Middle	2	1	76	0	113.199	106.36	1.39947	119.358	36.715	0.483092	0.689453
												WT	2	WT_2	Middle	2	1	76	10	113.86	113.451	1.49278	118.926	43.165	0.567961	0.689453
												WT	2	WT_2	Middle	2	2	76	0	80.87	113.437	1.49259	82.03	50.421	0.663434	0.689453
												WT	2	WT_2	Middle	2	2	76	10	81.469	122.002	1.60529	83.884	56.395	0.742039	0.689453
												WT	2	WT_2	Middle	2	3	76	0	86.605	118.228	1.55563	80.34	47.465	0.624539	0.689453
												WT	2	WT_2	Middle	2	3	76	10	89.519	119.341	1.57028	79.992	52.005	0.684276	0.689453
												WT	2	WT_2	Middle	2	4	76	0	75.141	100.746	1.32561	77.32	81.675	1.07467	0.689453
												WT	2	WT_2	Middle	2	4	76	10	73.828	103.387	1.36036	75.964	82.221	1.08186	0.689453
												WT	2	WT_2	Middle	2	5	76	0	63.189	104.65	1.37697	42.614	67.492	0.888053	0.689453
												WT	2	WT_2	Middle	2	5	76	10	66.523	107.763	1.41793	45	70.947	0.933513	0.689453
												WT	2	WT_2	Middle	3	1	76	0	105.803	110.484	1.45374	102.529	28.31	0.3725	0.776385
												WT	2	WT_2	Middle	3	1	76	10	105.604	115.569	1.52064	104.47	32.18	0.423421	0.689453
												WT	2	WT_2	Middle	3	2	76	0	102.339	98.596	1.29732	105.945	29.853	0.392803	0.689453
												WT	2	WT_2	Middle	3	2	76	10	101.416	106.886	1.40639	105.945	37.042	0.487395	0.689453
												WT	2	WT_2	Middle	3	3	76	0	84.852	111.812	1.47121	90	40.333	0.530697	0.689453
												WT	2	WT_2	Middle	3	3	76	10	85.711	120.313	1.58307	92.337	48.375	0.636513	0.689453
												WT	2	WT_2	Middle	3	4	76	0	84.508	104.78	1.37868	87.917	55.016	0.723895	0.689453
												WT	2	WT_2	Middle	3	4	76	10	85.323	110.368	1.45221	88.122	61.023	0.802934	0.689453
												WT	2	WT_2	Middle	3	5	76	0	84.56	126.57	1.66539	88.568	40.006	0.526395	0.689453
												WT	2	WT_2	Middle	3	5	76	10	84.375	132.97	1.74961	88.727	45.011	0.59225	0.689453
												WT	2	WT_2	Middle	4	1	76	0	91.863	123.398	1.62366	79.077	57.929	0.762224	0.603787
												WT	2	WT_2	Middle	4	1	76	10	91.312	131.718	1.73313	81.027	58.035	0.763618	0.603787
												WT	2	WT_2	Middle	4	2	76	0	91.014	113.012	1.487	79.509	55.043	0.72425	0.603787
												WT	2	WT_2	Middle	4	2	76	10	90.486	117.678	1.54839	77.969	62.628	0.824053	0.603787
												WT	2	WT_2	Middle	4	3	76	0	88.409	108.692	1.43016	95.599	50.913	0.669908	0.603787
												WT	2	WT_2	Middle	4	3	76	10	88.438	109.717	1.44364	90.939	61.675	0.811513	0.603787
												WT	2	WT_2	Middle	4	4	76	0	75.203	109.314	1.43834	77.8	38.577	0.507592	0.603787
												WT	2	WT_2	Middle	4	4	76	10	77.26	118.228	1.55563	78.179	43.606	0.573763	0.603787
												WT	2	WT_4	Middle	1	1	76	0	111.318	132.034	1.73729	130.101	99.741	1.31238	0.619796
												WT	2	WT_4	Middle	1	1	76	10	111.801	128.811	1.69488	127.635	105.511	1.3883	0.619796
												WT	2	WT_4	Middle	1	2	76	0	109.599	139.479	1.83525	132.879	114.63	1.50829	0.619796
												WT	2	WT_4	Middle	1	2	76	10	106.699	145.974	1.92071	131.276	119.754	1.57571	0.619796
												WT	2	WT_4	Middle	1	3	76	0	59.534	119.082	1.56687	54.545	80.327	1.05693	0.619796
												WT	2	WT_4	Middle	1	3	76	10	59.49	130.34	1.715	57.381	88.624	1.16611	0.619796
												WT	2	WT_4	Middle	2	1	76	0	112.932	112.667	1.48246	132.274	88.861	1.16922	0.605124
												WT	2	WT_4	Middle	2	1	76	10	112.433	117.98	1.55237	129.719	84.504	1.11189	0.605124
												WT	2	WT_4	Middle	2	2	76	0	63.435	118.512	1.55937	61.526	67.359	0.886303	0.605124
												WT	2	WT_4	Middle	2	2	76	10	64.676	124.51	1.63829	68.749	77.253	1.01649	0.605124
												WT	2	WT_4	Middle	3	1	76	0	108.184	143.673	1.89043	138.225	100.902	1.32766	0.614534
												WT	2	WT_4	Middle	3	1	76	10	108.935	144.316	1.89889	132.198	101.237	1.33207	0.614534
												WT	2	WT_4	Middle	3	2	76	0	108.682	147.151	1.9362	131.348	99.575	1.3102	0.614534
												WT	2	WT_4	Middle	3	2	76	10	107.716	151.068	1.98774	132.075	96.966	1.27587	0.614534
												WT	2	WT_4	Middle	3	3	76	0	60.489	121.968	1.60484	64.058	82.742	1.08871	0.614534
												WT	2	WT_4	Middle	3	3	76	10	60.313	123.621	1.62659	67.775	100.927	1.32799	0.614534
												WT	2	WT_4	Middle	4	1	76	0	112.694	119.592	1.57358	120.256	69.462	0.913974	0.511137
												WT	2	WT_4	Middle	4	1	76	10	110.292	126.561	1.66528	119.219	68.039	0.89525	0.511137
												WT	2	WT_4	Middle	4	2	76	0	113.334	111.351	1.46514	118.179	63.767	0.839039	0.511137
												WT	2	WT_4	Middle	4	2	76	10	111.623	118.848	1.56379	117.235	76.709	1.00933	0.511137
												WT	2	WT_4	Middle	4	3	76	0	108.159	131.766	1.73376	118.768	57.942	0.762395	0.511137
												WT	2	WT_4	Middle	4	3	76	10	108.693	140.194	1.84466	118.811	68.039	0.89525	0.511137
												WT	2	WT_4	Middle	4	4	76	0	101.848	145.461	1.91396	118.61	50.799	0.668408	0.511137
												WT	2	WT_4	Middle	4	4	76	10	99.137	144.785	1.90507	116.98	61.717	0.812066	0.511137
												WT	2	WT_4	Middle	4	5	76	0	74.703	121.531	1.59909	53.531	56.906	0.748763	0.511137
												WT	2	WT_4	Middle	4	5	76	10	74.592	131.646	1.73218	58.092	62.434	0.8215	0.511137
												WT	2	WT_4	Middle	4	6	76	0	66.267	127.461	1.67712	57.2	53.39	0.7025	0.511137
												WT	2	WT_4	Middle	4	6	76	10	64.819	148.091	1.94857	56.634	49.785	0.655066	0.511137
												WT	2	WT_4	Middle	4	7	76	0	60.461	137.638	1.81103	60.101	46.141	0.607118	0.511137
												WT	2	WT_4	Middle	4	7	76	10	62.042	146.882	1.93266	61.783	46.295	0.609145	0.511137
												WT	2	WT_4	Middle	4	8	76	0	49.135	117.872	1.55095	54.462	43.012	0.565947	0.511137
												WT	2	WT_4	Middle	4	8	76	10	53.484	128.936	1.69653	59.47	44.847	0.590092	0.511137
												WT	2	WT_4	Middle	5	1	76	0	111.873	147.071	1.93514	106.798	55.362	0.728447	0.585277
												WT	2	WT_4	Middle	5	1	76	10	108.083	155.272	2.04305	105.945	58.241	0.766329	0.585277
												WT	2	WT_4	Middle	5	2	76	0	104.221	151.021	1.98712	104.826	35.046	0.461132	0.585277
												WT	2	WT_4	Middle	5	2	76	10	103.241	157.102	2.06713	104.744	38.81	0.510658	0.585277
												WT	2	WT_4	Middle	5	3	76	0	95.866	146.769	1.93117	122.989	67.812	0.892263	0.585277
												WT	2	WT_4	Middle	5	3	76	10	96.423	151.992	1.99989	122.645	75.316	0.991	0.585277
												WT	2	WT_4	Middle	5	4	76	0	98.686	146	1.92105	125.042	94.048	1.23747	0.585277
												WT	2	WT_4	Middle	5	4	76	10	100.339	150.236	1.97679	123.69	97.766	1.28639	0.585277
												WT	2	WT_4	Middle	5	5	76	0	63.602	153.245	2.01638	60.69	66.049	0.869066	0.585277
												WT	2	WT_4	Middle	5	5	76	10	62.475	159.689	2.10117	56.976	71.29	0.938026	0.585277
												WT	2	WT_4	Middle	5	6	76	0	57.072	125.376	1.64968	56.083	70.173	0.923329	0.585277
												WT	2	WT_4	Middle	5	6	76	10	57.216	140.357	1.8468	56.944	75.166	0.989026	0.585277
												WT	2	WT_4	Middle	6	1	76	0	104.962	120.071	1.57988	109.093	82.541	1.08607	0.585277
												WT	2	WT_4	Middle	6	1	76	10	105.136	126.212	1.66068	107.43	89.814	1.18176	0.585277
												WT	2	WT_4	Middle	6	2	76	0	107.613	132.633	1.74517	122.661	92.921	1.22264	0.585277
												WT	2	WT_4	Middle	6	2	76	10	107.038	130.329	1.71486	122.735	99.86	1.31395	0.585277
												WT	2	WT_4	Middle	6	3	76	0	106.105	147.388	1.93932	118.301	74.502	0.980289	0.585277
												WT	2	WT_4	Middle	6	3	76	10	105.054	149.918	1.97261	119.358	73.43	0.966184	0.585277
												WT	2	WT_5	Middle	1	1	76	0	107.241	152.558	2.00734	128.66	102.841	1.35317	0.665959
												WT	2	WT_5	Middle	1	1	76	10	108.677	149.26	1.96395	133.176	110.358	1.45208	0.665959
												WT	2	WT_5	Middle	1	2	76	0	106.869	161.845	2.12954	129.123	96.628	1.27142	0.665959
												WT	2	WT_5	Middle	1	2	76	10	108.213	162.7	2.14079	132.075	96.529	1.27012	0.665959
												WT	2	WT_5	Middle	1	3	76	0	81.488	148.918	1.95945	80.049	57.43	0.755658	0.665959
												WT	2	WT_5	Middle	1	3	76	10	81.573	136.548	1.79668	80.049	58.317	0.767329	0.665959
												WT	2	WT_5	Middle	1	4	76	0	64.954	117.663	1.5482	54.819	74.632	0.982	0.665959
												WT	2	WT_5	Middle	1	4	76	10	64.581	111.826	1.47139	53.531	57.668	0.758789	0.665959
												WT	2	WT_5	Middle	2	1	76	0	82.606	132.472	1.74305	98.13	105.996	1.39468	0.711287
												WT	2	WT_5	Middle	2	1	76	10	81.448	134.99	1.77618	98.326	124.592	1.63937	0.711287
												WT	2	WT_5	Middle	2	2	76	0	67.38	156.193	2.05517	57.144	57.14	0.751842	0.711287
												WT	2	WT_5	Middle	2	2	76	10	65.333	148.348	1.95195	49.514	53.654	0.705974	0.711287
												WT	2	WT_5	Middle	3	1	76	0	112.652	137.744	1.81242	128.073	75.824	0.997684	0.556184
												WT	2	WT_5	Middle	3	1	76	10	116.369	130.886	1.72218	131.186	63.781	0.839224	0.711287
												WT	2	WT_5	Middle	3	2	76	0	80.776	118.204	1.55532	82.801	95.755	1.25993	0.711287
												WT	2	WT_5	Middle	3	2	76	10	81.215	111.585	1.46822	83.581	80.137	1.05443	0.711287
												WT	2	WT_5	Middle	3	3	76	0	74.914	118.611	1.56067	81.703	97.51	1.28303	0.711287
												WT	2	WT_5	Middle	3	3	76	10	74.189	117.123	1.54109	81.098	83.46	1.09816	0.711287
												WT	2	WT_5	Middle	4	1	76	0	105.838	146.976	1.93389	121.787	83.104	1.09347	0.68722
												WT	2	WT_5	Middle	4	1	76	10	108.299	133.554	1.75729	125.446	73.159	0.962618	0.68722
												WT	2	WT_5	Middle	4	2	76	0	99.211	112.016	1.47389	121.13	117.992	1.55253	0.68722
												WT	2	WT_5	Middle	4	2	76	10	102.308	112.843	1.48478	123.69	108.629	1.42933	0.68722
												WT	2	WT_5	Middle	4	3	76	0	78.781	123.815	1.62914	77.407	95.829	1.26091	0.68722
												WT	2	WT_5	Middle	4	3	76	10	78.778	128.456	1.69021	77.605	92.775	1.22072	0.68722
												WT	2	WT_5	Middle	4	4	76	0	80.189	135.575	1.78388	94.97	69.219	0.910776	0.68722
												WT	2	WT_5	Middle	4	4	76	10	80.538	134.095	1.76441	94.83	71.253	0.937539	0.68722
												WT	2	WT_6	Middle	1	1	76	0	111.431	114.3	1.50395	129.289	42.638	0.561026	0.61851
												WT	2	WT_6	Middle	1	1	76	10	109.747	124.48	1.63789	117.44	58.363	0.767934	0.61851
												WT	2	WT_6	Middle	1	2	76	0	74.238	128.845	1.69533	67.011	36.045	0.474276	0.61851
												WT	2	WT_6	Middle	1	2	76	10	75.66	137.762	1.81266	73.301	41.431	0.545145	0.61851
												WT	2	WT_6	Middle	2	1	76	0	106.557	115.802	1.52371	123.524	96.241	1.26633	0.400881
												WT	2	WT_6	Middle	2	1	76	10	106.011	120.26	1.58237	124.38	92.22	1.21342	0.400881
												WT	2	WT_6	Middle	2	2	76	0	92.09	137.091	1.80383	119.962	97.679	1.28525	0.400881
												WT	2	WT_6	Middle	2	2	76	10	93.705	139.291	1.83278	117.35	97.505	1.28296	0.400881
												WT	2	WT_6	Middle	2	3	76	0	83.339	137.874	1.81413	70.866	52.031	0.684618	0.400881
												WT	2	WT_6	Middle	2	3	76	10	85.203	144.001	1.89475	71.896	54.079	0.711566	0.400881
												WT	2	WT_6	Middle	2	4	76	0	58.508	129.912	1.70937	24.702	55.491	0.730145	0.400881
												WT	2	WT_6	Middle	2	4	76	10	62.54	143.357	1.88628	33.147	58.252	0.766474	0.400881
												WT	2	WT_6	Middle	3	1	76	0	108.273	111.102	1.46187	128.83	53.021	0.697645	0.338419
												WT	2	WT_6	Middle	3	1	76	10	105.739	114.902	1.51187	122.106	60.475	0.795724	0.338419
												WT	2	WT_6	Middle	3	3	76	0	67.548	130.362	1.71529	54.09	71.61	0.942237	0.338419
												WT	2	WT_6	Middle	3	3	76	10	66.485	143.322	1.88582	55.069	76.844	1.01111	0.338419
												WT	2	WT_6	Middle	3	4	76	0	61.763	122.589	1.61301	56.976	47.707	0.627724	0.338419
												WT	2	WT_6	Middle	3	4	76	10	63.236	128.798	1.69471	61.144	55.268	0.727211	0.338419
												WT	2	WT_6	Middle	4	1	76	0	100.539	131.214	1.7265	124.509	38.833	0.510961	0.445458
												WT	2	WT_6	Middle	4	1	76	10	101.47	140.812	1.85279	123.275	37.583	0.494513	0.445458
												WT	2	WT_6	Middle	4	2	76	0	66.233	119.101	1.56712	45	35.004	0.460579	0.445458
												WT	2	WT_6	Middle	4	2	76	10	71.975	132.658	1.7455	52.595	42.5	0.559211	0.445458
												WT	2	WT_6	Middle	5	1	76	0	82.926	137.99	1.81566	59.381	113.877	1.49838	0.349853
												WT	2	WT_6	Middle	5	1	76	10	82.216	139.797	1.83943	60.068	113.988	1.49984	0.349853
												WT	2	WT_6	Middle	5	2	76	0	70.891	134.716	1.77258	59.207	114.818	1.51076	0.349853
												WT	2	WT_6	Middle	5	2	76	10	71.03	135.043	1.77688	60.803	116.166	1.5285	0.349853
												WT	2	WT_6	Middle	5	5	76	0	62.374	120.768	1.58905	62.745	74.243	0.976882	0.349853
												WT	2	WT_6	Middle	5	5	76	10	64.047	126.124	1.65953	61.557	82.088	1.08011	0.349853
												WT	2	WT_6	Middle	6	1	76	0	67.036	127.962	1.68371	35.134	65.622	0.863447	0.349853
												WT	2	WT_6	Middle	6	1	76	10	67.834	145.122	1.9095	39.611	75.286	0.990605	0.349853
												WT	2	WT_6	Middle	6	2	76	0	53.973	136.419	1.79499	28.217	46.768	0.615368	0.349853
												WT	2	WT_6	Middle	6	2	76	10	56.203	149.215	1.96336	36.656	52.901	0.696066	0.349853

## Sheet: Figure 2g (OHC stereocilia SEM)
Cell surface angle calculation											Stereocilia length calculation
Group	Cochlea	Region	Cell	Measurement	Scale	Image	Angle	Pixel	Projection		Group	Cochlea	Region	Cell	Stereocilia	Scale	Image	Hair3_Angle	Hair3_Pixel	Hair3_Projection	Step_2nd_Angle	Step_2nd_Pixel	Step_2nd_Projection	Step_1st_Angle	Step_1st_Pixel	Step_1st_Projection	Gap	Phi_r
WT_P7	WT_4	Middle	1_3	1	97.5	0	90	97	0.994872		WT_P7	WT_4	Middle	1_3	1	97.5	0	108.435	66.408	0.681108	119.578	42.964	0.440656	113.962	39.395	0.399815	0.594	1.06
WT_P7	WT_4	Middle	1_3	1	97.5	15	90	49.333	0.505979		WT_P7	WT_4	Middle	1_3	1	97.5	15	106.858	68.229	0.699785	117.699	44.499	0.4564	106.557	38.107	0.388636	0.594	1.06
WT_P7	WT_4	Middle	2_1	1	97.5	0	90	65	0.666667		WT_P7	WT_4	Middle	1_3	2	97.5	0	107.613	66.517	0.682226	115.514	49.034	0.502913	107.928	36.209	0.369805	0.594	1.06
WT_P7	WT_4	Middle	2_1	1	97.5	15	90	30.5	0.312821		WT_P7	WT_4	Middle	1_3	2	97.5	15	107.613	66.317	0.680174	115.463	46.352	0.475405	105.255	34.34	0.356113	0.594	1.06
WT_P7	WT_4	Middle	2_3	1	97.5	0	90	30.5	0.312821		WT_P7	WT_4	Middle	1_3	3	97.5	0	107.162	70.95	0.727692	110.556	51.308	0.526236	103.57	29.65	0.302256	0.594	1.06
WT_P7	WT_4	Middle	2_3	1	97.5	15	90	20	0.205128		WT_P7	WT_4	Middle	1_3	3	97.5	15	108.435	69.676	0.714626	109.134	51.518	0.52839	102.529	27.588	0.282338	0.594	1.06
WT_P7	WT_4	Middle	2_3	2	97.5	0	90	40	0.410256		WT_P7	WT_4	Middle	1_3	4	97.5	0	106.858	69.699	0.714862	100.081	45.744	0.469169	104.036	33.055	0.335313	0.594	1.06
WT_P7	WT_4	Middle	2_3	2	97.5	15	90	27	0.276923		WT_P7	WT_4	Middle	1_3	4	97.5	15	104.036	69.934	0.717272	99.039	45.009	0.461631	104.931	31.29	0.309077	0.594	1.06
WT_P7	WT_8	Middle	8_1	1	97.5	0	90	22.5	0.230769		WT_P7	WT_4	Middle	1_3	5	97.5	0	98.017	71.985	0.738308	96.072	47.103	0.483108	93.013	37.567	0.355415	0.594	1.06
WT_P7	WT_8	Middle	8_1	1	97.5	15	90	13.667	0.140174		WT_P7	WT_4	Middle	1_3	5	97.5	15	98.017	71.611	0.734472	96.633	43.071	0.441754	96.71	34.428	0.349323	0.594	1.06
WT_P7	WT_8	Middle	8_1	2	97.5	0	90	16.333	0.167518		WT_P7	WT_4	Middle	1_3	6	97.5	0	81.193	71.138	0.729621	99.039	44.656	0.45801	95.042	34.404	0.354769	0.594	1.06
WT_P7	WT_8	Middle	8_1	2	97.5	15	90	10.833	0.111108		WT_P7	WT_4	Middle	1_3	6	97.5	15	80.407	71.735	0.735744	100.305	44.252	0.453867	91.79	31.525	0.326287	0.594	1.06
WT_P7	WT_8	Middle	8_2	1	97.5	0	90	26	0.266667		WT_P7	WT_4	Middle	1_3	8	97.5	0	68.629	74.031	0.759292	80.311	42.272	0.433559	90	24.251	0.253446	0.594	1.06
WT_P7	WT_8	Middle	8_2	1	97.5	15	90	14.5	0.148718		WT_P7	WT_4	Middle	1_3	8	97.5	15	69.179	76.155	0.781077	80.538	43.299	0.444092	92.49	23.565	0.222308	0.594	1.06
WT_P7	WT_8	Middle	8_2	2	97.5	0	90	34.167	0.350431		WT_P7	WT_4	Middle	1_3	9	97.5	0	64.204	66.641	0.683497	85.711	39.845	0.408667	78.69	41.087	0.246164	0.594	1.06
WT_P7	WT_8	Middle	8_2	2	97.5	15	90	18.75	0.192308		WT_P7	WT_4	Middle	1_3	9	97.5	15	63.838	63.803	0.65439	86.1	43.587	0.447046	75.964	37.291	0.269231	0.594	1.06
WT_P7	WT_6	Middle	6_1	1	97.5	0	90	33.333	0.341877		WT_P7	WT_4	Middle	2_1	4	97.5	0	104.444	68.154	0.699015	112.932	56.365	0.578103	115.907	39.057	0.400585	0.594	1.09
WT_P7	WT_6	Middle	6_1	1	97.5	15	90	23.5	0.241026		WT_P7	WT_4	Middle	2_1	4	97.5	15	105.479	67.008	0.687262	110.171	52.671	0.540215	117.979	36.34	0.372718	0.594	1.09
WT_P7	WT_6	Middle	6_1	2	97.5	0	90	45.333	0.464954		WT_P7	WT_4	Middle	2_1	5	97.5	0	107.65	69.337	0.711149	112.543	56.732	0.581867	112.989	35.978	0.369005	0.594	1.09
WT_P7	WT_6	Middle	6_1	2	97.5	15	90	26.75	0.274359		WT_P7	WT_4	Middle	2_1	5	97.5	15	108.166	67.357	0.690841	112.782	55.019	0.564297	115.821	34.438	0.35321	0.594	1.09
WT_P7	WT_6	Middle	6_1	3	97.5	0	90	30.333	0.311108		WT_P7	WT_4	Middle	2_1	6	97.5	0	112.989	71.792	0.736328	111.595	51.442	0.52761	122.152	41.699	0.427682	0.594	1.09
WT_P7	WT_6	Middle	6_1	3	97.5	15	90	17.75	0.182051		WT_P7	WT_4	Middle	2_1	6	97.5	15	111.656	73.538	0.754236	111.801	48.699	0.499477	122.005	36.835	0.377795	0.594	1.09
WT_P7	WT_6	Middle	6_2	1	97.5	0	90	43.333	0.444441		WT_P7	WT_4	Middle	2_1	7	97.5	0	109.486	68.949	0.707169	111.571	46.006	0.471856	117.979	36.261	0.371908	0.594	1.09
WT_P7	WT_6	Middle	6_2	1	97.5	15	90	27.5	0.282051		WT_P7	WT_4	Middle	2_1	7	97.5	15	110.266	69.289	0.710656	111.125	46.291	0.474779	117.35	32.544	0.333785	0.594	1.09
WT_P7	WT_6	Middle	6_2	2	97.5	0	90	29.667	0.304277		WT_P7	WT_4	Middle	2_1	8	97.5	0	109.983	70.143	0.719415	101.889	38.292	0.392738	94.574	24.703	0.253364	0.594	1.09
WT_P7	WT_6	Middle	6_2	2	97.5	15	90	17.5	0.179487		WT_P7	WT_4	Middle	2_1	8	97.5	15	108.925	74.011	0.759087	102.68	40.325	0.41359	98.746	26.306	0.269805	0.594	1.09
WT_P7	WT_6	Middle	6_2	3	97.5	0	90	38.333	0.393159		WT_P7	WT_4	Middle	2_1	9	97.5	0	110.225	80.612	0.82679	94.611	61.703	0.632851	126.254	18.8	0.192821	0.594	1.09
WT_P7	WT_6	Middle	6_2	3	97.5	15	90	25.5	0.261538		WT_P7	WT_4	Middle	2_1	9	97.5	15	107.216	74.092	0.759918	94.014	57.925	0.594103	128.157	16.752	0.171815	0.594	1.09
deltaC_P7	deltaC_1	Middle	1_4	1	97.5	0	90	98.5	1.01026		WT_P7	WT_4	Middle	2_1	10	97.5	0	105.832	69.333	0.711108	93.652	46.332	0.4752	96.34	26.835	0.275231	0.594	1.09
deltaC_P7	deltaC_1	Middle	1_4	1	97.5	15	90	54	0.553846		WT_P7	WT_4	Middle	2_1	10	97.5	15	102.265	70.775	0.725897	93.731	45.848	0.470236	92.49	23.533	0.241364	0.594	1.09
deltaC_P7	deltaC_1	Middle	1_4	2	97.5	0	90	111.5	1.14359		WT_P7	WT_4	Middle	2_1	11	97.5	0	89.226	74.752	0.766687	87.207	40.812	0.418585	90	26	0.266667	0.594	1.09
deltaC_P7	deltaC_1	Middle	1_4	2	97.5	15	90	60.333	0.6188		WT_P7	WT_4	Middle	2_1	11	97.5	15	88.409	71.528	0.733621	90	39.836	0.408574	94.574	25.08	0.257231	0.594	1.09
deltaC_P7	deltaC_1	Middle	1_4	3	97.5	0	90	26	0.266667		WT_P7	WT_4	Middle	2_1	12	97.5	0	85.668	66.669	0.683785	84.685	42.893	0.439928	102.265	23.782	0.243918	0.594	1.09
deltaC_P7	deltaC_1	Middle	1_4	3	97.5	15	90	11	0.112821		WT_P7	WT_4	Middle	2_1	12	97.5	15	84.958	68.583	0.703415	87.274	42.2	0.432821	94.97	23.298	0.238954	0.594	1.09
deltaC_P7	deltaC_1	Middle	1_4	4	97.5	0	90	87	0.892308		WT_P7	WT_4	Middle	2_1	13	97.5	0	88.363	70.272	0.720738	83.66	44.78	0.459282	94.97	22.568	0.231467	0.594	1.09
deltaC_P7	deltaC_1	Middle	1_4	4	97.5	15	90	38.667	0.396585		WT_P7	WT_4	Middle	2_1	13	97.5	15	84.289	70.799	0.726144	84.56	41.526	0.425908	92.726	21.287	0.218328	0.594	1.09
deltaC_P7	deltaC_1	Middle	1_5	1	97.5	0	90	23.333	0.239313		WT_P7	WT_4	Middle	2_1	14	97.5	0	81.87	70.746	0.7256	66.801	38.637	0.396277	90	20.25	0.207692	0.594	1.09
deltaC_P7	deltaC_1	Middle	1_5	1	97.5	15	90	11	0.112821		WT_P7	WT_4	Middle	2_1	14	97.5	15	82.2	73.863	0.757569	74.249	39.72	0.407385	87.51	22.272	0.228431	0.594	1.09
deltaC_P7	deltaC_1	Middle	1_5	2	97.5	0	90	16	0.164103		WT_P7	WT_4	Middle	2_1	15	97.5	0	81.983	71.914	0.737579	84.92	44.907	0.460585	92.862	20.256	0.207754	0.594	1.09
deltaC_P7	deltaC_1	Middle	1_5	2	97.5	15	90	8	0.0820513		WT_P7	WT_4	Middle	2_1	15	97.5	15	82.304	75.236	0.771651	84.92	45.011	0.461651	104.036	21.225	0.217692	0.594	1.09
deltaC_P7	deltaC_1	Middle	1_5	3	97.5	0	90	33.667	0.345303		WT_P7	WT_4	Middle	2_1	16	97.5	0	81.754	69.721	0.715087	84.92	45.156	0.463138	110.556	16.945	0.173795	0.594	1.09
deltaC_P7	deltaC_1	Middle	1_5	3	97.5	15	90	17.333	0.177774		WT_P7	WT_4	Middle	2_1	16	97.5	15	83.83	74.68	0.765949	87.51	45.402	0.465662	104.036	16.921	0.173549	0.594	1.09
deltaC_P7	deltaC_1	Middle	1_5	4	97.5	0	90	22.667	0.232482		WT_P7	WT_4	Middle	2_1	17	97.5	0	74.521	67.205	0.689282	83.019	48.87	0.501231	90	17	0.174359	0.594	1.09
deltaC_P7	deltaC_1	Middle	1_5	4	97.5	15	90	11	0.112821		WT_P7	WT_4	Middle	2_1	17	97.5	15	74.745	68.104	0.698503	79.992	52.005	0.533385	90	18.25	0.187179	0.594	1.09
deltaC_P7	deltaC_1	Middle	1_6	1	97.5	1	90	96.5	0.989744		WT_P7	WT_4	Middle	2_1	19	97.5	0	71.565	63.327	0.649508	65.462	50.718	0.520185	59.859	35.381	0.362882	0.594	1.09
deltaC_P7	deltaC_1	Middle	1_6	1	97.5	2	90	50	0.512821		WT_P7	WT_4	Middle	2_1	19	97.5	15	71.847	64.036	0.656779	58.815	44.221	0.453549	63.435	33.654	0.345169	0.594	1.09
deltaC_P7	deltaC_1	Middle	1_6	2	97.5	3	90	79.5	0.815385		WT_P7	WT_4	Middle	2_1	20	97.5	0	73.034	62.31	0.639077	83.797	45.831	0.470062	59.036	35.2	0.361026	0.594	1.09
deltaC_P7	deltaC_1	Middle	1_6	2	97.5	4	90	38	0.389744		WT_P7	WT_4	Middle	2_1	20	97.5	15	69.647	66.16	0.678564	83.517	44.614	0.457579	60.461	34.141	0.350164	0.594	1.09
deltaC_P7	deltaC_1	Middle	1_6	3	97.5	5	90	127	1.30256		WT_P7	WT_4	Middle	2_1	21	97.5	0	71.03	68.385	0.701385	75.964	45.78	0.469538	75.53	31.651	0.324626	0.594	1.09
deltaC_P7	deltaC_1	Middle	1_6	3	97.5	6	90	65.5	0.671795		WT_P7	WT_4	Middle	2_1	21	97.5	15	70.233	68.327	0.70079	75.379	47.982	0.492123	90	28.254	0.289785	0.594	1.09
deltaC_P7	deltaC_6	Middle	6_2	1	97.5	0	90	88.667	0.909405		WT_P7	WT_4	Middle	2_1	22	97.5	0	69.146	68.153	0.699005	88.603	41.787	0.428585	76.866	30.262	0.310379	0.594	1.09
deltaC_P7	deltaC_6	Middle	6_2	1	97.5	15	90	67	0.687179		WT_P7	WT_4	Middle	2_1	22	97.5	15	68.962	70.02	0.718154	85.914	42.095	0.431744	79.875	28.443	0.291723	0.594	1.09
deltaC_P7	deltaC_6	Middle	6_2	2	97.5	0	90	50	0.512821		WT_P7	WT_4	Middle	2_3	1	97.5	0	112.426	68.154	0.699015	111.371	49.443	0.507108	105.709	32.51	0.333436	0.594	0.86
deltaC_P7	deltaC_6	Middle	6_2	2	97.5	15	90	36.667	0.376072		WT_P7	WT_4	Middle	2_3	1	97.5	15	112.964	63.334	0.649579	112.249	48.142	0.493764	109.654	29.307	0.300585	0.594	0.86
deltaC_P7	deltaC_6	Middle	6_2	3	97.5	0	90	66	0.676923		WT_P7	WT_4	Middle	2_3	2	97.5	0	111.644	68.028	0.697723	110.854	44.769	0.459169	102.724	32.106	0.329292	0.594	0.86
deltaC_P7	deltaC_6	Middle	6_2	3	97.5	15	90	50	0.512821		WT_P7	WT_4	Middle	2_3	2	97.5	15	111.631	62.643	0.642492	107.199	44.132	0.452636	105.945	28.944	0.296862	0.594	0.86
deltaC_P7	deltaC_6	Middle	6_2	4	97.5	0	90	101.667	1.04274		WT_P7	WT_4	Middle	2_3	3	97.5	0	105.709	66.949	0.686656	107.281	47.605	0.488256	105.945	29.031	0.297754	0.594	0.86
deltaC_P7	deltaC_6	Middle	6_2	4	97.5	15	90	76.667	0.786328		WT_P7	WT_4	Middle	2_3	3	97.5	15	106.189	64.973	0.66639	104.621	47.477	0.486944	107.745	26.986	0.276779	0.594	0.86
deltaC_P7	deltaC_6	Middle	6_3	1	97.5	0	90	51	0.523077		WT_P7	WT_4	Middle	2_3	4	97.5	0	105.709	66.306	0.680062	110.695	48.749	0.49999	116.565	35.032	0.359303	0.594	0.86
deltaC_P7	deltaC_6	Middle	6_3	1	97.5	15	90	36	0.369231		WT_P7	WT_4	Middle	2_3	4	97.5	15	105.573	63.557	0.651867	108.034	45.86	0.470359	113.429	32.564	0.33399	0.594	0.86
deltaC_P7	deltaC_6	Middle	6_3	2	97.5	0	90	102	1.04615		WT_P7	WT_4	Middle	2_3	5	97.5	0	100.981	68.25	0.7	102.907	49.488	0.507569	111.038	27.115	0.278103	0.594	0.86
deltaC_P7	deltaC_6	Middle	6_3	2	97.5	15	90	68	0.697436		WT_P7	WT_4	Middle	2_3	5	97.5	15	105.038	69.612	0.713969	102.171	51.684	0.530092	105.068	26.518	0.271979	0.594	0.86
deltaC_P7	deltaC_6	Middle	6_3	3	97.5	0	90	65	0.666667		WT_P7	WT_4	Middle	2_3	6	97.5	0	99.866	70.693	0.725056	102.265	47.239	0.484503	104.931	30.964	0.317579	0.594	0.86
deltaC_P7	deltaC_6	Middle	6_3	3	97.5	15	90	39	0.4		WT_P7	WT_4	Middle	2_3	6	97.5	15	98.366	68.451	0.702062	101.56	45.597	0.467662	100.886	26.415	0.270923	0.594	0.86
deltaC_P7	deltaC_6	Middle	6_3	4	97.5	0	90	61	0.625641		WT_P7	WT_4	Middle	2_3	7	97.5	0	98.807	71.748	0.735877	104.381	40.569	0.416092	98.427	27.4	0.281026	0.594	0.86
deltaC_P7	deltaC_6	Middle	6_3	4	97.5	15	90	41.667	0.427354		WT_P7	WT_4	Middle	2_3	7	97.5	15	97.326	70.534	0.723426	101.31	40.893	0.419415	96.582	25.882	0.265456	0.594	0.86
deltaC_P7	deltaC_10	Middle	10_2	1	97.5	0	90	118.5	1.21538		WT_P7	WT_4	Middle	2_3	8	97.5	0	96.34	72.112	0.73961	105.593	45.173	0.463313	94.399	26.136	0.268062	0.594	0.86
deltaC_P7	deltaC_10	Middle	10_2	1	97.5	15	90	93	0.953846		WT_P7	WT_4	Middle	2_3	8	97.5	15	96.089	74.728	0.766441	105.018	42.628	0.43721	92.291	25.055	0.256974	0.594	0.86
deltaC_P7	deltaC_10	Middle	10_2	2	97.5	0	90	136.5	1.4		WT_P7	WT_4	Middle	2_3	9	97.5	0	94.086	70.511	0.72319	95.947	48.459	0.497015	98.746	26.359	0.270349	0.594	0.86
deltaC_P7	deltaC_10	Middle	10_2	2	97.5	15	90	104.5	1.07179		WT_P7	WT_4	Middle	2_3	9	97.5	15	93.972	71.865	0.737077	97.125	47.909	0.491374	99.866	23.405	0.240051	0.594	0.86
deltaC_P7	deltaC_10	Middle	10_2	3	97.5	0	90	160	1.64103		WT_P7	WT_4	Middle	2_3	11	97.5	0	92.42	71.095	0.729179	95.315	43.163	0.442697	88.091	30.341	0.31119	0.594	0.86
deltaC_P7	deltaC_10	Middle	10_2	3	97.5	15	90	124.5	1.27692		WT_P7	WT_4	Middle	2_3	11	97.5	15	95.117	67.571	0.693036	95.194	44.907	0.460585	88.091	30.017	0.307867	0.594	0.86
deltaC_P7	deltaC_10	Middle	10_3	1	97.5	0	90	82	0.841026		WT_P7	WT_4	Middle	2_3	12	97.5	0	72.474	59.876	0.614113	74.745	45.542	0.467097	74.055	29.12	0.298667	0.594	0.86
deltaC_P7	deltaC_10	Middle	10_3	1	97.5	15	90	63.5	0.651282		WT_P7	WT_4	Middle	2_3	12	97.5	15	71.847	63.673	0.653056	75.964	45.839	0.470144	76.43	29.358	0.301108	0.594	0.86
deltaC_P7	deltaC_10	Middle	10_3	2	97.5	0	90	137.5	1.41026		WT_P7	WT_4	Middle	2_3	13	97.5	0	67.865	62.951	0.645651	74.539	48.328	0.495672	69.075	36.521	0.374574	0.594	0.86
deltaC_P7	deltaC_10	Middle	10_3	2	97.5	15	90	105.5	1.08205		WT_P7	WT_4	Middle	2_3	13	97.5	15	67.714	65.873	0.675621	77.093	49.189	0.504503	67.011	36.026	0.369497	0.594	0.86
deltaC_P7	deltaC_10	Middle	10_3	3	97.5	0	90	64.5	0.661538		WT_P7	WT_4	Middle	2_3	14	97.5	0	67.714	66.051	0.677446	74.249	41.14	0.421949	71.565	31.73	0.325436	0.594	0.86
deltaC_P7	deltaC_10	Middle	10_3	3	97.5	15	90	48	0.492308		WT_P7	WT_4	Middle	2_3	14	97.5	15	68.663	68.71	0.704718	77.619	41.923	0.429979	72.646	33.208	0.340595	0.594	0.86
deltaC_P7	deltaC_10	Middle	10_6	1	97.5	0	90	53	0.54359		WT_P7	WT_8	Middle	8_1	1	97.5	0	104.589	75.432	0.773662	105.781	47.909	0.491374	99.13	56.39	0.578359	0.283	0.904
deltaC_P7	deltaC_10	Middle	10_6	1	97.5	15	90	69.5	0.712821		WT_P7	WT_8	Middle	8_1	1	97.5	15	105.945	73.214	0.750913	106.821	44.922	0.460738	103.782	54.755	0.56159	0.283	0.904
deltaC_P7	deltaC_10	Middle	10_6	2	97.5	0	90	84.5	0.866667		WT_P7	WT_8	Middle	8_1	2	97.5	0	102.995	79.801	0.818472	101.094	51.335	0.526513	101.07	47.591	0.488113	0.283	0.904
deltaC_P7	deltaC_10	Middle	10_6	2	97.5	15	90	110.5	1.13333		WT_P7	WT_8	Middle	8_1	2	97.5	15	103.325	77.532	0.7952	101.535	50.061	0.513446	101.31	45.843	0.470185	0.283	0.904
deltaC_P7	deltaC_10	Middle	10_6	3	97.5	0	90	99.5	1.02051		WT_P7	WT_8	Middle	8_1	3	97.5	0	101.31	76.225	0.781795	102.407	51.285	0.526	99.09	51.019	0.523272	0.283	0.904
deltaC_P7	deltaC_10	Middle	10_6	3	97.5	15	90	129.5	1.32821		WT_P7	WT_8	Middle	8_1	3	97.5	15	103.285	74.136	0.760369	102.653	50.463	0.517569	100.204	50.558	0.518544	0.283	0.904
											WT_P7	WT_8	Middle	8_1	4	97.5	0	97.539	67.932	0.696738	98.13	49.571	0.508421	108.435	38.685	0.396769	0.283	0.904
											WT_P7	WT_8	Middle	8_1	4	97.5	15	97.352	62.803	0.644133	100.84	48.299	0.495374	104.381	40.504	0.415426	0.283	0.904
											WT_P7	WT_8	Middle	8_1	6	97.5	0	90.796	72.667	0.745303	96.633	43.21	0.443179	107.447	36.688	0.376287	0.283	0.904
											WT_P7	WT_8	Middle	8_1	6	97.5	15	86.73	70.745	0.72559	95.44	41.42	0.424821	105.255	34.031	0.349036	0.283	0.904
											WT_P7	WT_8	Middle	8_1	7	97.5	0	87.739	76.088	0.78039	86.186	45.367	0.465303	86.424	31.71	0.325231	0.283	0.904
											WT_P7	WT_8	Middle	8_1	7	97.5	15	89.215	73.679	0.755682	86.186	45.385	0.465487	83.089	32.668	0.335056	0.283	0.904
											WT_P7	WT_8	Middle	8_1	8	97.5	0	82.776	72.189	0.7404	87.879	54.308	0.557005	79.875	28.386	0.291138	0.283	0.904
											WT_P7	WT_8	Middle	8_1	8	97.5	15	82.235	66.941	0.686574	90	52.25	0.535897	77.905	28.831	0.295703	0.283	0.904
											WT_P7	WT_8	Middle	8_1	9	97.5	0	76.373	67.667	0.694021	78.465	49.868	0.511467	80.838	31.455	0.322615	0.283	0.904
											WT_P7	WT_8	Middle	8_1	9	97.5	15	77.005	66.384	0.680862	75.379	48.087	0.4932	79.875	28.004	0.287221	0.283	0.904
											WT_P7	WT_8	Middle	8_1	10	97.5	0	83.758	65.081	0.667497	84.71	54.458	0.558544	87.337	43.046	0.441497	0.283	0.904
											WT_P7	WT_8	Middle	8_1	10	97.5	15	79.046	63.743	0.653774	84.401	51.696	0.530215	84.428	41.228	0.422851	0.283	0.904
											WT_P7	WT_8	Middle	8_1	11	97.5	0	78.69	56.809	0.582656	83.884	55.823	0.572544	78.69	36.413	0.373467	0.283	0.904
											WT_P7	WT_8	Middle	8_1	11	97.5	15	75.735	60.96	0.625231	80.87	55.978	0.574133	78.996	36.225	0.371538	0.283	0.904
											WT_P7	WT_8	Middle	8_1	12	97.5	0	76.399	63.626	0.652574	73.887	46.396	0.475856	78.69	30.47	0.312513	0.283	0.904
											WT_P7	WT_8	Middle	8_1	12	97.5	15	77.661	65.585	0.672667	72.35	46.412	0.476021	77.905	27.915	0.286308	0.283	0.904
											WT_P7	WT_8	Middle	8_1	13	97.5	0	72.962	64.749	0.664092	68.806	52.322	0.536636	70.56	36.156	0.370831	0.283	0.904
											WT_P7	WT_8	Middle	8_1	13	97.5	15	72.897	68.206	0.699549	68.429	45.731	0.469036	73.61	34.615	0.355026	0.283	0.904
											WT_P7	WT_8	Middle	8_1	14	97.5	0	71.565	67.041	0.6876	71.241	55.499	0.569221	85.03	46.506	0.476985	0.283	0.904
											WT_P7	WT_8	Middle	8_1	14	97.5	15	77.381	69.238	0.710133	69.567	53.956	0.553395	87.274	41.732	0.428021	0.283	0.904
											WT_P7	WT_8	Middle	8_1	15	97.5	0	75.343	67.271	0.689959	68.009	56.08	0.575179	79.287	38.312	0.392944	0.283	0.904
											WT_P7	WT_8	Middle	8_1	15	97.5	15	75.556	68.315	0.700667	66.801	52.722	0.540738	74.745	33.884	0.347528	0.283	0.904
											WT_P7	WT_8	Middle	8_2	5	97.5	0	88.315	67.537	0.692687	100.305	44.486	0.456267	90	36.673	0.376133	0.283	1.01
											WT_P7	WT_8	Middle	8_2	5	97.5	15	88.182	62.782	0.643918	100.305	45.049	0.462041	88.493	37.763	0.387313	0.283	1.01
											WT_P7	WT_8	Middle	8_2	6	97.5	0	91.614	71.785	0.736256	91.364	42.016	0.430933	93.576	32.417	0.332482	0.283	1.01
											WT_P7	WT_8	Middle	8_2	6	97.5	15	93.972	72.39	0.742462	90	44.167	0.452995	97.125	31.609	0.324195	0.283	1.01
											WT_P7	WT_8	Middle	8_2	7	97.5	0	85.426	74.741	0.766574	87.337	43.872	0.449969	105.709	33.884	0.347528	0.283	1.01
											WT_P7	WT_8	Middle	8_2	7	97.5	15	85.972	70.66	0.724718	91.332	43.349	0.444605	101.976	33.667	0.345303	0.283	1.01
											WT_P7	WT_8	Middle	8_2	8	97.5	0	83.089	66.266	0.679651	92.386	47.709	0.489323	105.709	33.013	0.338595	0.283	1.01
											WT_P7	WT_8	Middle	8_2	8	97.5	15	83.66	64.133	0.657774	92.386	48.548	0.497928	103.627	34.036	0.349087	0.283	1.01
											WT_P7	WT_8	Middle	8_2	9	97.5	0	65.956	70.492	0.722995	66.501	50.619	0.519169	71.565	28.674	0.294092	0.283	1.01
											WT_P7	WT_8	Middle	8_2	9	97.5	15	64.841	72.918	0.747877	70.56	53.725	0.551026	74.055	28.894	0.296349	0.283	1.01
											WT_P7	WT_8	Middle	8_2	10	97.5	0	62.745	74.03	0.759282	66.949	51.167	0.52479	77.125	36.156	0.370831	0.283	1.01
											WT_P7	WT_8	Middle	8_2	10	97.5	15	61.327	72.267	0.7412	64.916	50.939	0.522451	76.329	37.353	0.383108	0.283	1.01
											WT_P7	WT_8	Middle	8_2	11	97.5	0	57.011	67.328	0.690544	67.797	52.399	0.537426	68.962	41.864	0.429374	0.283	1.01
											WT_P7	WT_8	Middle	8_2	11	97.5	15	56.547	67.189	0.689118	63.947	50.253	0.515415	69.775	40.901	0.419497	0.283	1.01
											WT_P7	WT_8	Middle	8_2	12	97.5	0	59.036	64.531	0.661856	66.682	62.633	0.64239	67.286	46.488	0.4768	0.283	1.01
											WT_P7	WT_8	Middle	8_2	12	97.5	15	56.793	65.944	0.676349	62.622	62.908	0.64521	67.479	44.513	0.456544	0.283	1.01
											WT_P7	WT_6	Middle	6_1	1	97.5	0	93.532	81.154	0.832349	88.603	40.361	0.413959	93.013	38.082	0.390585	0.325	0.91
											WT_P7	WT_6	Middle	6_1	1	97.5	15	92.663	85.794	0.879938	90	43.5	0.446154	93.18	36.076	0.37001	0.325	0.91
											WT_P7	WT_6	Middle	6_1	2	97.5	0	90.735	77.673	0.796646	90	41.667	0.427354	97.97	49.926	0.512062	0.325	0.91
											WT_P7	WT_6	Middle	6_1	2	97.5	15	90	79.667	0.817097	91.332	42.699	0.437938	99.66	47.792	0.490174	0.325	0.91
											WT_P7	WT_6	Middle	6_1	3	97.5	0	83.333	76.862	0.788328	84.56	41.979	0.430554	95.528	31.179	0.319785	0.325	0.91
											WT_P7	WT_6	Middle	6_1	3	97.5	15	80.293	77.377	0.79361	82.235	44.385	0.455231	93.691	31.088	0.318851	0.325	0.91
											WT_P7	WT_6	Middle	6_1	4	97.5	0	82.073	79.479	0.815169	88.698	44.192	0.453251	95.528	31.088	0.318851	0.325	0.91
											WT_P7	WT_6	Middle	6_1	4	97.5	15	82.171	80.139	0.821938	88.727	44.698	0.458441	95.906	29.155	0.299026	0.325	0.91
											WT_P7	WT_6	Middle	6_1	5	97.5	0	80.074	80.618	0.826851	83.797	47.175	0.483846	98.427	27.295	0.279949	0.325	0.91
											WT_P7	WT_6	Middle	6_1	5	97.5	15	77.164	81.205	0.832872	82.875	48.811	0.500626	101.689	30.009	0.307785	0.325	0.91
											WT_P7	WT_6	Middle	6_1	6	97.5	0	79.114	79.885	0.819333	77.196	45.638	0.468082	108.435	31.202	0.320021	0.325	0.91
											WT_P7	WT_6	Middle	6_1	6	97.5	15	77.391	77.952	0.799508	76.759	52.48	0.538256	113.199	29.59	0.303487	0.325	0.91
											WT_P7	WT_6	Middle	6_1	7	97.5	0	70.145	76.664	0.786297	70.427	47.659	0.48881	67.891	34.54	0.354256	0.325	0.91
											WT_P7	WT_6	Middle	6_1	7	97.5	15	69.624	74.673	0.765877	70.017	46.876	0.480779	69.624	36.953	0.379005	0.325	0.91
											WT_P7	WT_6	Middle	6_1	8	97.5	0	67.38	77.692	0.796841	69.567	53.898	0.5528	65.225	28.939	0.29681	0.325	0.91
											WT_P7	WT_6	Middle	6_1	8	97.5	15	66.501	75.068	0.769928	69.829	52.345	0.536872	66.038	29.547	0.303046	0.325	0.91
											WT_P7	WT_6	Middle	6_1	9	97.5	0	65.807	75.813	0.777569	68.385	57.566	0.590421	63.435	35.629	0.365426	0.325	0.91
											WT_P7	WT_6	Middle	6_1	9	97.5	15	65.493	74.569	0.76481	68.009	56.206	0.576472	62.65	32.354	0.331836	0.325	0.91
											WT_P7	WT_6	Middle	6_2	1	97.5	0	119.539	68.623	0.703826	110.433	54.424	0.558195	101.689	30.104	0.308759	0.325	0.912
											WT_P7	WT_6	Middle	6_2	1	97.5	15	120.816	66.673	0.683826	109.799	53.4	0.547692	99.782	29.88	0.306462	0.325	0.912
											WT_P7	WT_6	Middle	6_2	2	97.5	0	116.211	72.896	0.747651	107.354	50.289	0.515785	99.462	30.546	0.313292	0.325	0.912
											WT_P7	WT_6	Middle	6_2	2	97.5	15	117.646	71.67	0.735077	108.083	51.624	0.529477	102.995	26.558	0.27239	0.325	0.912
											WT_P7	WT_6	Middle	6_2	3	97.5	0	111.666	78.178	0.801826	100.84	47.608	0.488287	70.346	28.858	0.295979	0.325	0.912
											WT_P7	WT_6	Middle	6_2	3	97.5	15	111.938	77.853	0.798492	103.173	47.658	0.4888	72.255	26.251	0.269241	0.325	0.912
											deltaC_P7	deltaC_1	Middle	1_4	3	97.5	0	112.714	46.581	0.477754	121.535	51.766	0.530933	135	40.783	0.418287	0.306	1.07
											deltaC_P7	deltaC_1	Middle	1_4	3	97.5	15	107.65	46.406	0.475959	120.579	50.736	0.520369	135	39.246	0.402523	0.306	1.07
											deltaC_P7	deltaC_1	Middle	1_4	4	97.5	0	118.523	52.281	0.536215	108.435	50.599	0.518964	121.218	39.046	0.400472	0.306	1.07
											deltaC_P7	deltaC_1	Middle	1_4	4	97.5	15	118.072	50.324	0.516144	107.418	53.342	0.547097	120.141	35.886	0.368062	0.306	1.07
											deltaC_P7	deltaC_1	Middle	1_4	5	97.5	0	120.801	60.882	0.624431	107.103	54.455	0.558513	105.524	36.721	0.376626	0.306	1.07
											deltaC_P7	deltaC_1	Middle	1_4	5	97.5	15	120.619	56.852	0.583097	108.759	56.345	0.577897	109.983	35.669	0.365836	0.306	1.07
											deltaC_P7	deltaC_1	Middle	1_4	6	97.5	0	102.031	63.262	0.648841	91.193	48.174	0.494092	72.181	29.948	0.307159	0.306	1.07
											deltaC_P7	deltaC_1	Middle	1_4	6	97.5	15	101.482	65.164	0.668349	90	52.002	0.533354	67.834	29.808	0.305723	0.306	1.07
											deltaC_P7	deltaC_1	Middle	1_4	7	97.5	0	95.553	72.588	0.744492	90	47.341	0.485549	80.218	29.322	0.300738	0.306	1.07
											deltaC_P7	deltaC_1	Middle	1_4	7	97.5	15	96.34	71.919	0.737631	88.831	49.171	0.504318	75.964	28.559	0.292913	0.306	1.07
											deltaC_P7	deltaC_1	Middle	1_4	8	97.5	0	95.404	74.783	0.767005	88.603	41.675	0.427436	79.046	30.921	0.317138	0.306	1.07
											deltaC_P7	deltaC_1	Middle	1_4	8	97.5	15	94.028	71.675	0.735128	88.755	45.682	0.468533	79.875	28.045	0.287641	0.306	1.07
											deltaC_P7	deltaC_1	Middle	1_4	9	97.5	0	80.838	63.048	0.646646	74.65	52.714	0.540656	60.751	28.653	0.293877	0.306	1.07
											deltaC_P7	deltaC_1	Middle	1_4	9	97.5	15	82.117	65.058	0.667262	71.222	53.496	0.548677	62.592	30.414	0.311938	0.306	1.07
											deltaC_P7	deltaC_1	Middle	1_4	10	97.5	0	71.03	67.832	0.695713	79.114	52.396	0.537395	110.854	21.851	0.224113	0.306	1.07
											deltaC_P7	deltaC_1	Middle	1_4	10	97.5	15	71.323	75.5	0.774359	78.275	53.64	0.550154	117.646	24.151	0.247703	0.306	1.07
											deltaC_P7	deltaC_1	Middle	1_4	11	97.5	0	59.036	64.14	0.657846	72.3	48.758	0.500082	94.764	23.751	0.2436	0.306	1.07
											deltaC_P7	deltaC_1	Middle	1_4	11	97.5	15	57.995	66.382	0.680841	74.055	50.274	0.515631	87.614	23.771	0.243805	0.306	1.07
											deltaC_P7	deltaC_1	Middle	1_4	12	97.5	0	59.744	69.212	0.709867	65.556	48.181	0.494164	60.524	26.42	0.270974	0.306	1.07
											deltaC_P7	deltaC_1	Middle	1_4	12	97.5	15	60.362	67.072	0.687918	66.949	50.991	0.522985	61.699	29.412	0.301662	0.306	1.07
											deltaC_P7	deltaC_1	Middle	1_4	13	97.5	0	55.204	71.422	0.732533	64.44	52.03	0.533641	60.751	28.944	0.296862	0.306	1.07
											deltaC_P7	deltaC_1	Middle	1_4	13	97.5	15	57.216	70.734	0.725477	63.886	56.722	0.581764	60.945	31.325	0.321282	0.306	1.07
											deltaC_P7	deltaC_1	Middle	1_5	1	97.5	0	120.466	58.882	0.603918	109.335	59.982	0.6152	94.635	36.93	0.378769	0.306	1.07
											deltaC_P7	deltaC_1	Middle	1_5	1	97.5	15	123.425	60.648	0.622031	111.615	56.36	0.578051	97.907	36.425	0.37359	0.306	1.07
											deltaC_P7	deltaC_1	Middle	1_5	2	97.5	0	119.407	62.972	0.645867	106.607	59.307	0.608277	91.273	44.841	0.459908	0.306	1.07
											deltaC_P7	deltaC_1	Middle	1_5	2	97.5	15	120.466	59.053	0.605672	107.475	56.289	0.577323	90	38.667	0.396585	0.306	1.07
											deltaC_P7	deltaC_1	Middle	1_5	3	97.5	0	115.769	64.85	0.665128	110.072	55.889	0.573221	113.839	46.774	0.479733	0.306	1.07
											deltaC_P7	deltaC_1	Middle	1_5	3	97.5	15	118.968	63.263	0.648851	107.021	51.669	0.529938	112.036	44.974	0.461272	0.306	1.07
											deltaC_P7	deltaC_1	Middle	1_5	4	97.5	0	112.62	64.647	0.663046	107.784	55.814	0.572451	105.018	42.849	0.439477	0.306	1.07
											deltaC_P7	deltaC_1	Middle	1_5	4	97.5	15	116.147	61.27	0.62841	108.778	53.008	0.543672	102.68	41.325	0.423846	0.306	1.07
											deltaC_P7	deltaC_1	Middle	1_5	5	97.5	0	104.237	69.286	0.710626	105.945	51.442	0.52761	100.713	37.786	0.387549	0.306	1.07
											deltaC_P7	deltaC_1	Middle	1_5	5	97.5	15	108.712	65.46	0.671385	107.281	48.112	0.493456	101.31	40.928	0.419774	0.306	1.07
											deltaC_P7	deltaC_1	Middle	1_5	6	97.5	0	112.166	58.618	0.60121	98.297	48.461	0.497036	105.376	41.529	0.425938	0.306	1.07
											deltaC_P7	deltaC_1	Middle	1_5	6	97.5	15	112.834	61.41	0.629846	97.595	44.903	0.460544	102.095	42.756	0.438523	0.306	1.07
											deltaC_P7	deltaC_1	Middle	1_5	7	97.5	0	109.708	70.947	0.727662	100.008	52.28	0.536205	98.366	34.469	0.353528	0.306	1.07
											deltaC_P7	deltaC_1	Middle	1_5	7	97.5	15	108.435	67.252	0.689764	99.462	48.025	0.492564	98.13	35.569	0.36481	0.306	1.07
											deltaC_P7	deltaC_1	Middle	1_5	8	97.5	0	107.65	69.578	0.713621	93.504	49.073	0.503313	91.397	40.836	0.418831	0.306	1.07
											deltaC_P7	deltaC_1	Middle	1_5	8	97.5	15	106.535	67.4	0.691282	92.49	46.549	0.477426	90	41.668	0.427364	0.306	1.07
											deltaC_P7	deltaC_1	Middle	1_5	9	97.5	0	108.947	71.046	0.728677	87.563	47.196	0.484062	77.8	37.204	0.381579	0.306	1.07
											deltaC_P7	deltaC_1	Middle	1_5	9	97.5	15	105.255	68.499	0.702554	88.831	48.625	0.498718	72.553	36.738	0.3768	0.306	1.07
											deltaC_P7	deltaC_1	Middle	1_5	10	97.5	0	105.038	68.82	0.705846	88.452	37.503	0.384646	85.365	36.741	0.376831	0.306	1.07
											deltaC_P7	deltaC_1	Middle	1_5	10	97.5	15	103.055	70.258	0.720595	90	36.75	0.376923	85.365	37.108	0.380595	0.306	1.07
											deltaC_P7	deltaC_1	Middle	1_5	11	97.5	0	93.18	71.798	0.73639	90	41.172	0.422277	70.145	37.479	0.3844	0.306	1.07
											deltaC_P7	deltaC_1	Middle	1_5	11	97.5	15	93.814	74.48	0.763897	88.603	40.628	0.416697	67.62	36.861	0.378062	0.306	1.07
											deltaC_P7	deltaC_1	Middle	1_5	12	97.5	0	90	72.67	0.745333	87.51	45.735	0.469077	91.591	36.506	0.374421	0.306	1.07
											deltaC_P7	deltaC_1	Middle	1_5	12	97.5	15	89.182	70.34	0.721436	83.66	45.823	0.469979	88.452	37.018	0.379672	0.306	1.07
											deltaC_P7	deltaC_1	Middle	1_5	13	97.5	0	88.29	67.363	0.690903	88.698	43.503	0.446185	88.21	32.349	0.331785	0.306	1.07
											deltaC_P7	deltaC_1	Middle	1_5	13	97.5	15	86.682	68.748	0.705108	86.1	44.577	0.4572	87.064	39.393	0.404031	0.306	1.07
											deltaC_P7	deltaC_1	Middle	1_5	14	97.5	0	83.387	69.756	0.715446	90	43.838	0.449621	78.69	35.36	0.362667	0.306	1.07
											deltaC_P7	deltaC_1	Middle	1_5	14	97.5	15	83.387	68.8	0.705641	91.302	44.011	0.451395	78.366	34.958	0.358544	0.306	1.07
											deltaC_P7	deltaC_1	Middle	1_5	15	97.5	0	71.565	75.263	0.771928	88.727	45.192	0.463508	82.304	37.407	0.383662	0.306	1.07
											deltaC_P7	deltaC_1	Middle	1_5	15	97.5	15	71.323	75.263	0.771928	87.455	44.534	0.456759	84.289	39.702	0.4072	0.306	1.07
											deltaC_P7	deltaC_1	Middle	1_5	17	97.5	0	67.62	73.667	0.755559	81.027	38.965	0.399641	87.064	39.029	0.400297	0.306	1.07
											deltaC_P7	deltaC_1	Middle	1_5	17	97.5	15	65.225	71.616	0.734523	84.289	40.018	0.410441	93.013	38.802	0.397969	0.306	1.07
											deltaC_P7	deltaC_1	Middle	1_5	18	97.5	0	66.194	74.459	0.763682	78.93	47.787	0.490123	85.711	39.633	0.406492	0.306	1.07
											deltaC_P7	deltaC_1	Middle	1_5	18	97.5	15	65.879	73.85	0.757436	77.989	48.271	0.495087	88.531	39.77	0.407897	0.306	1.07
											deltaC_P7	deltaC_1	Middle	1_5	19	97.5	0	62.745	74.396	0.763036	71.896	55.446	0.568677	73.856	39.391	0.40401	0.306	1.07
											deltaC_P7	deltaC_1	Middle	1_5	19	97.5	15	63.8	70.66	0.724718	70.56	54.551	0.559497	74.876	38.77	0.397641	0.306	1.07
											deltaC_P7	deltaC_1	Middle	1_5	20	97.5	0	60.255	72.85	0.747179	68.405	51.782	0.531097	63.435	53.332	0.546995	0.306	1.07
											deltaC_P7	deltaC_1	Middle	1_5	20	97.5	15	61.327	72.628	0.744903	66.644	48.501	0.497446	60.524	53.398	0.547672	0.306	1.07
											deltaC_P7	deltaC_1	Middle	1_6	2	97.5	0	100.521	70.705	0.725179	99.66	47.556	0.487754	85.236	36.125	0.370513	0.306	1.54
											deltaC_P7	deltaC_1	Middle	1_6	2	97.5	15	103.841	71.306	0.731344	94.97	46.717	0.479149	81.634	34.86	0.357538	0.306	1.54
											deltaC_P7	deltaC_1	Middle	1_6	3	97.5	0	98.973	77.515	0.795026	95.492	51.991	0.533241	84.806	32.389	0.332195	0.306	1.54
											deltaC_P7	deltaC_1	Middle	1_6	3	97.5	15	98.017	72.267	0.7412	93.302	52.351	0.536933	84.958	34.111	0.349856	0.306	1.54
											deltaC_P7	deltaC_1	Middle	1_6	4	97.5	0	96.499	79.263	0.812954	95.08	45.405	0.465692	101.004	36.09	0.370154	0.306	1.54
											deltaC_P7	deltaC_1	Middle	1_6	4	97.5	15	95.332	75.648	0.775877	90	46.753	0.479518	96.911	32.745	0.335846	0.306	1.54
											deltaC_P7	deltaC_1	Middle	1_6	6	97.5	0	95.377	85.376	0.875651	90	36.751	0.376933	72.897	27.715	0.284256	0.306	1.54
											deltaC_P7	deltaC_1	Middle	1_6	6	97.5	15	95.377	85.424	0.876144	90	34.25	0.351282	74.932	26.684	0.273682	0.306	1.54
											deltaC_P7	deltaC_1	Middle	1_6	7	97.5	0	91.469	78.298	0.803056	85.515	51.12	0.524308	73.142	35.421	0.363292	0.306	1.54
											deltaC_P7	deltaC_1	Middle	1_6	7	97.5	15	93.053	75.856	0.77801	84.508	51.924	0.532554	67.891	34.772	0.356636	0.306	1.54
											deltaC_P7	deltaC_1	Middle	1_6	8	97.5	0	90	84.001	0.861549	80.538	48.297	0.495354	75.174	35.543	0.364544	0.306	1.54
											deltaC_P7	deltaC_1	Middle	1_6	8	97.5	15	90	79.752	0.817969	82.725	47.877	0.491046	72.072	35.421	0.363292	0.306	1.54
											deltaC_P7	deltaC_1	Middle	1_6	9	97.5	0	90	82	0.841026	81.085	51.054	0.523631	85.236	35.698	0.366133	0.306	1.54
											deltaC_P7	deltaC_1	Middle	1_6	9	97.5	15	87.064	77.829	0.798246	82.569	46.39	0.475795	82.093	36.747	0.376892	0.306	1.54
											deltaC_P7	deltaC_1	Middle	1_6	10	97.5	0	90.868	66.008	0.677005	77.347	50.389	0.51681	96.34	36.25	0.371795	0.306	1.54
											deltaC_P7	deltaC_1	Middle	1_6	10	97.5	15	90	63.752	0.653867	77.093	49.327	0.505918	96.17	36.967	0.379149	0.306	1.54
											deltaC_P7	deltaC_6	Middle	6_3	4	97.5	0	104.56	79.682	0.817251	93.122	54.925	0.563333	98.326	41.209	0.422656	0.313	0.858
											deltaC_P7	deltaC_6	Middle	6_3	4	97.5	15	105.018	84.709	0.86881	95.013	56.494	0.579426	98.746	39.669	0.406862	0.313	0.858
											deltaC_P7	deltaC_6	Middle	6_3	5	97.5	0	101.459	75.658	0.775979	91.169	49.507	0.507764	95.711	40.863	0.419108	0.313	0.858
											deltaC_P7	deltaC_6	Middle	6_3	5	97.5	15	100.376	72.763	0.746287	91.146	49.253	0.505159	96.483	44.064	0.451938	0.313	0.858
											deltaC_P7	deltaC_6	Middle	6_3	6	97.5	0	96.254	72.94	0.748103	94.667	48.724	0.499733	92.793	40.754	0.41799	0.313	0.858
											deltaC_P7	deltaC_6	Middle	6_3	6	97.5	15	96.613	69.682	0.714687	92.337	49.016	0.502728	96.34	44.951	0.461036	0.313	0.858
											deltaC_P7	deltaC_6	Middle	6_3	8	97.5	0	85.101	70.755	0.725692	81.703	48.673	0.49921	100.784	43.539	0.446554	0.313	0.858
											deltaC_P7	deltaC_6	Middle	6_3	8	97.5	15	84.447	72.39	0.742462	87.397	43.535	0.446513	100.539	43.693	0.448133	0.313	0.858
											deltaC_P7	deltaC_6	Middle	6_3	9	97.5	0	77.905	71.589	0.734246	88.636	42.005	0.430821	87.274	42.048	0.431262	0.313	0.858
											deltaC_P7	deltaC_6	Middle	6_3	9	97.5	15	79.144	74.132	0.760328	91.273	45.251	0.464113	90	44.501	0.456421	0.313	0.858
											deltaC_P7	deltaC_6	Middle	6_3	10	97.5	0	74.055	73.523	0.754082	78.465	49.814	0.510913	86.82	35.293	0.361979	0.313	0.858
											deltaC_P7	deltaC_6	Middle	6_3	10	97.5	15	73.009	75.621	0.7756	80.181	52.937	0.542944	85.486	37.869	0.3884	0.313	0.858
											deltaC_P7	deltaC_6	Middle	6_3	11	97.5	0	72.072	72.023	0.738697	76.908	44.11	0.45241	75.579	36.747	0.376892	0.313	0.858
											deltaC_P7	deltaC_6	Middle	6_3	11	97.5	15	72.051	74.947	0.768687	80.34	47.472	0.486892	73.443	38.635	0.396256	0.313	0.858
											deltaC_P7	deltaC_6	Middle	6_2	2	97.5	0	91.569	73.043	0.749159	101.004	36.723	0.376646	96.71	33.801	0.346677	0.313	0.695
											deltaC_P7	deltaC_6	Middle	6_2	2	97.5	15	92.322	73.792	0.756841	95.572	41.692	0.42761	98.13	35.355	0.362615	0.313	0.695
											deltaC_P7	deltaC_6	Middle	6_2	3	97.5	0	83.48	70.733	0.725467	87.709	50.031	0.513138	94.289	40.291	0.413241	0.313	0.695
											deltaC_P7	deltaC_6	Middle	6_2	3	97.5	15	81.87	70.042	0.718379	85.84	55.111	0.565241	94.185	41.171	0.422267	0.313	0.695
											deltaC_P7	deltaC_6	Middle	6_2	4	97.5	0	80.395	66.171	0.678677	83.928	46.795	0.479949	90	29.508	0.302646	0.313	0.695
											deltaC_P7	deltaC_6	Middle	6_2	4	97.5	15	82.875	64.314	0.659631	84.289	50.996	0.523036	90	30.001	0.307703	0.313	0.695
											deltaC_P7	deltaC_6	Middle	6_2	5	97.5	0	80.676	67.61	0.693436	85.03	45.996	0.471754	90	30.007	0.307764	0.313	0.695
											deltaC_P7	deltaC_6	Middle	6_2	5	97.5	15	79.992	69.008	0.707774	86.496	49.591	0.508626	84.644	32.638	0.334749	0.313	0.695
											deltaC_P7	deltaC_6	Middle	6_2	6	97.5	0	81.069	71.392	0.732226	90	52.252	0.535918	84.644	32.43	0.332615	0.313	0.695
											deltaC_P7	deltaC_6	Middle	6_2	6	97.5	15	81.069	70.326	0.721292	87.754	51.05	0.52359	83.66	36.747	0.376892	0.313	0.695
											deltaC_P7	deltaC_6	Middle	6_2	7	97.5	0	75.53	64.336	0.659856	84.806	55.725	0.571538	79.38	33.08	0.339282	0.313	0.695
											deltaC_P7	deltaC_6	Middle	6_2	7	97.5	15	79.38	65.209	0.66881	86.934	56.58	0.580308	80.218	28.893	0.296338	0.313	0.695
											deltaC_P7	deltaC_6	Middle	6_2	8	97.5	0	80.811	68.637	0.703969	85.135	46.672	0.478687	84.958	34.962	0.358585	0.313	0.695
											deltaC_P7	deltaC_6	Middle	6_2	8	97.5	15	81.634	68.731	0.704933	82.405	45.831	0.470062	90	37.008	0.379569	0.313	0.695
											deltaC_P7	deltaC_6	Middle	6_2	9	97.5	0	108.699	68.622	0.703815	108.778	52.771	0.541241	94.399	38.674	0.396656	0.313	0.695
											deltaC_P7	deltaC_6	Middle	6_2	9	97.5	15	108.97	67.198	0.68921	107.418	52.812	0.541662	93.094	37.28	0.382359	0.313	0.695
											deltaC_P7	deltaC_10	Middle	10_6	1	97.5	0	90.716	79.756	0.81801	89.045	59.337	0.608585	58.241	24.594	0.252246	0.308	0.921
											deltaC_P7	deltaC_10	Middle	10_6	1	97.5	15	90	74.75	0.766667	90	59.251	0.607703	53.973	27.813	0.285262	0.308	0.921
											deltaC_P7	deltaC_10	Middle	10_6	2	97.5	0	86.532	66.403	0.681056	88.854	50.028	0.513108	62.592	30.97	0.317641	0.308	0.921
											deltaC_P7	deltaC_10	Middle	10_6	2	97.5	15	87.474	67.806	0.695446	85.236	48.875	0.501282	62.7	34.659	0.355477	0.308	0.921
											deltaC_P7	deltaC_10	Middle	10_6	3	97.5	0	90.843	67.754	0.694913	87.663	49.041	0.502985	64.231	31.869	0.326862	0.308	0.921
											deltaC_P7	deltaC_10	Middle	10_6	3	97.5	15	90.855	67.507	0.692379	82.03	50.885	0.521897	66.371	34.677	0.355662	0.308	0.921
											deltaC_P7	deltaC_10	Middle	10_6	4	97.5	0	86.634	68.367	0.7012	90	51.001	0.523087	73.496	28.331	0.290574	0.308	0.921
											deltaC_P7	deltaC_10	Middle	10_6	4	97.5	15	86.583	67.354	0.69081	91.102	51.755	0.530821	72.646	33.62	0.344821	0.308	0.921
											deltaC_P7	deltaC_10	Middle	10_6	5	97.5	0	89.119	65.262	0.669354	90.955	60.008	0.615467	79.114	27.065	0.27759	0.308	0.921
											deltaC_P7	deltaC_10	Middle	10_6	5	97.5	15	90.881	65.752	0.674379	92.684	64.582	0.662379	78.69	24.711	0.253446	0.308	0.921
											deltaC_P7	deltaC_10	Middle	10_6	6	97.5	0	85.314	61.454	0.630297	92.386	48.723	0.499723	90	36	0.369231	0.308	0.921
											deltaC_P7	deltaC_10	Middle	10_6	6	97.5	15	85.236	59.652	0.611815	94.399	52.216	0.535549	91.507	38.263	0.392441	0.308	0.921
											deltaC_P7	deltaC_10	Middle	10_6	7	97.5	0	84.883	68.015	0.69759	96.483	44.213	0.453467	90	32.754	0.335938	0.308	0.921
											deltaC_P7	deltaC_10	Middle	10_6	7	97.5	15	86.634	68.118	0.698646	93.814	45.367	0.465303	91.637	34.523	0.354082	0.308	0.921
											deltaC_P7	deltaC_10	Middle	10_6	8	97.5	0	90	56.502	0.579508	93.24	52.752	0.541046	88.363	35.508	0.364185	0.308	0.921
											deltaC_P7	deltaC_10	Middle	10_6	8	97.5	15	91.909	60.302	0.618482	95.711	49.479	0.507477	90	36.503	0.37439	0.308	0.921
											deltaC_P7	deltaC_10	Middle	10_2	1	97.5	0	81.384	66.433	0.681364	84.289	39.951	0.409754	84.472	31.145	0.319436	0.308	0.632
											deltaC_P7	deltaC_10	Middle	10_2	1	97.5	15	79.992	69.385	0.711641	83.66	45.277	0.464379	78.311	30.009	0.307785	0.308	0.632
											deltaC_P7	deltaC_10	Middle	10_2	2	97.5	0	79.54	65.763	0.674492	82.304	36.995	0.379436	71.565	28.257	0.289815	0.308	0.632
											deltaC_P7	deltaC_10	Middle	10_2	2	97.5	15	79.54	65.271	0.669446	81.87	42.71	0.438051	79.509	27.849	0.285631	0.308	0.632
											deltaC_P7	deltaC_10	Middle	10_2	3	97.5	0	80.218	59.349	0.608708	74.745	45.26	0.464205	74.358	26.283	0.269569	0.308	0.632
											deltaC_P7	deltaC_10	Middle	10_2	3	97.5	15	80.248	64.981	0.666472	76.908	43.549	0.446656	76.504	25.959	0.266246	0.308	0.632
											deltaC_P7	deltaC_10	Middle	10_2	4	97.5	0	76.171	67	0.687179	77.005	40.404	0.4144	79.509	27.522	0.282277	0.308	0.632
											deltaC_P7	deltaC_10	Middle	10_2	4	97.5	15	76.35	71.131	0.729549	80.074	40.771	0.418164	81.87	29.044	0.297887	0.308	0.632
											deltaC_P7	deltaC_10	Middle	10_3	1	97.5	0	108.699	68.411	0.701651	97.667	52.715	0.540667	102.339	33.23	0.340821	0.308	0.858
											deltaC_P7	deltaC_10	Middle	10_3	1	97.5	15	106.477	73.627	0.755149	96.582	51.683	0.530082	101.004	37.002	0.379508	0.308	0.858
											deltaC_P7	deltaC_10	Middle	10_3	2	97.5	0	100.235	73.492	0.753764	96.34	54.332	0.557251	102.529	37.529	0.384913	0.308	0.858
											deltaC_P7	deltaC_10	Middle	10_3	2	97.5	15	101.47	69.949	0.717426	93.24	53.459	0.548297	100.176	39.356	0.403651	0.308	0.858
											deltaC_P7	deltaC_10	Middle	10_3	3	97.5	0	85.365	73.911	0.758062	96.981	48.704	0.499528	101.31	36.225	0.371538	0.308	0.858
											deltaC_P7	deltaC_10	Middle	10_3	3	97.5	15	83.66	72.738	0.746031	98.584	52.993	0.543518	98.616	33.757	0.346226	0.308	0.858
											deltaC_P7	deltaC_10	Middle	10_3	4	97.5	0	83.746	73.768	0.756595	93.504	48.759	0.500092	85.236	36.154	0.37081	0.308	0.858
											deltaC_P7	deltaC_10	Middle	10_3	4	97.5	15	82.776	72.15	0.74	88.831	49.028	0.502851	94.399	38.783	0.397774	0.308	0.858
											deltaC_P7	deltaC_10	Middle	10_3	5	97.5	0	84.596	74.662	0.765764	91.302	43.678	0.447979	72.897	27.014	0.277067	0.308	0.858
											deltaC_P7	deltaC_10	Middle	10_3	5	97.5	15	84.668	75.628	0.775672	91.273	45.001	0.461549	79.509	27.262	0.27961	0.308	0.858

## Sheet: Figure 3b (MYO7A IHC vs OHC) 
MYO7A immunofluorescence intensity normalized to MYO6 immunofluorescence (MYO7A:MYO6 ratios)
	WT1	WT2	WT3	WT4	WT5			Myo7a-ΔC1	Myo7a-ΔC2	Myo7a-ΔC3	Myo7a-ΔC4	Myo7a-ΔC5	Myo7a-ΔC6	Myo7a-ΔC7
IHC Apex	1.49605	1.63094	1.47009	1.69205	1.68487			0.192983	0.220047	0.236687	0.227237	0.217795	0.203366	0.265589
IHC Mid	1.29759	1.29688	1.34487	1.27367	1.59848			0.20269	0.190631	0.19547	0.178902	0.279962	0.231632
IHC Base	1.26915	1.3303	1.34165	1.4	1.121			0.178236	0.151619	0.218319	0.149115	0.186496	0.265705	0.175937
OHC Apex	1.23133	1.3038	1.24763	1.32939	1.35767			0.685772	0.652595	0.558386	0.780419	0.716998	0.681449	0.683961
OHC Mid	1.19503	1.13074	1.21174	1.24551	1.22715			0.725693	0.75809	0.865379	0.928145	0.697379	0.983457	0.896893
OHC Base	1.06532	1.1073	1.11209	1.07605	1.07652			1.05209	1.12617	1.13364	0.91231	1.41492	0.823662

## Sheet: Figure 4b (MYO7A UTLD)
Genotype	Age	Picture	Cell	Roi	Mean	Min	Max	Background	Ratio
deltaC	P16	N018	1	1	1557.44	1280	1891	1182.78	1.31677
deltaC	P16	N018	1	2	1563.06	1388	1758	1182.78	1.35972
deltaC	P16	N018	1	3	1512.16	1372	1658	1182.78	1.31544
deltaC	P16	N018	1	4	1448.16	1273	1682	1182.78	1.22437
deltaC	P16	N018	1	5	1591.91	1357	1855	1182.78	1.34591
deltaC	P16	N018	2	6	1821.62	1460	2260	1149.55	1.58465
deltaC	P16	N018	2	7	1855.47	1484	2225	1149.55	1.61409
deltaC	P16	N019	1	1	1859.97	1348	2471	1702.66	1.09239
deltaC	P16	N019	1	2	2103.62	1544	2752	1702.66	1.23549
deltaC	P16	N019	1	3	2068.88	1506	2719	1702.66	1.21508
deltaC	P16	N019	1	4	1741.41	1446	2183	1702.66	1.02276
deltaC	P16	N019	1	5	2225.62	1651	3086	1702.66	1.30715
deltaC	P16	N019	1	6	1771.66	1471	2208	1702.66	1.04052
deltaC	P16	N019	2	8	2028.69	1649	2443	1736.94	1.16797
deltaC	P16	N019	2	9	2323.91	1665	3102	1736.94	1.33793
deltaC	P16	N019	2	10	2419.38	1943	3147	1736.94	1.39289
deltaC	P16	N019	2	11	1919.25	1639	2281	1736.94	1.10496
deltaC	P16	N019	2	12	1792.78	1552	2094	1736.94	1.03215
deltaC	P16	N20	1	1	2081.75	1630	2781	1207	1.72473
deltaC	P16	N20	1	2	1861.12	1326	2498	1207	1.54195
deltaC	P16	N20	1	3	2081.75	1630	2781	1207	1.72473
deltaC	P16	N20	1	4	1884.59	1465	2498	1207	1.56139
deltaC	P16	N20	1	5	2081.75	1630	2781	1207	1.72473
deltaC	P16	N20	1	6	1884.59	1465	2498	1207	1.56139
deltaC	P16	N20	2	7	1738.03	1318	2123	1436.44	1.20996
deltaC	P16	N20	2	8	1485.28	1255	1807	1436.44	1.034
deltaC	P16	N20	2	9	1615.47	1297	2077	1436.44	1.12464
deltaC	P16	N20	3	10	1511.44	1101	1924	1361.51	1.11012
deltaC	P16	N20	3	11	2029.53	1423	2829	1361.51	1.49065
deltaC	P16	N20	3	12	2235.88	1757	2783	1361.51	1.6422
deltaC	P16	N20	3	13	2060.75	1627	2720	1361.51	1.51358
deltaC	P16	N20	3	14	2237.03	1601	3001	1361.51	1.64305
deltaC	P16	N20	3	15	2597.94	1760	3627	1361.51	1.90813
deltaC	P16	N20	3	16	2110.56	1668	2703	1361.51	1.55016
deltaC	P16	N20	3	17	2344.84	1691	3096	1361.51	1.72224
deltaC	P7	N014	1	1	8865.28	7444	10511	7085	1.25127
deltaC	P7	N014	1	2	8824.28	7564	9962	7085	1.24549
deltaC	P7	N014	1	3	9803.03	8504	10838	7085	1.38363
deltaC	P7	N014	1	4	16760.6	10882	23243	10568	1.58598
deltaC	P7	N014	2	5	17699.8	13533	21755	10568	1.67485
deltaC	P7	N014	2	6	18636.8	10240	23672	10568	1.76351
deltaC	P7	N014	2	7	17136.7	9165	23745	10568	1.62157
deltaC	P7	N014	2	8	16727.6	13514	19488	10568	1.58286
deltaC	P7	N014	2	9	17161.5	8905	25020	10568	1.62391
deltaC	P7	N014	3	10	17050.9	15026	18750	12051	1.41489
deltaC	P7	N014	3	11	14924	13690	16185	12051	1.23841
deltaC	P7	N014	3	12	20218.6	17623	23185	12051	1.67775
deltaC	P7	N014	3	13	19201.8	17440	20822	12051	1.59337
deltaC	P7	N022	1	1	16453.4	13546	19661	12937	1.51975
deltaC	P7	N022	1	2	13488.8	11870	15292	12937	1.18204
deltaC	P7	N022	1	3	13687.1	12355	15680	12937	1.21203
deltaC	P7	N022	1	4	15900.5	14420	18061	12937	1.39607
deltaC	P7	N022	1	5	16655.2	14581	19373	12937	1.49749
deltaC	P7	N022	2	6	19205.8	16824	22152	15303	1.44756
deltaC	P7	N022	2	7	18915.1	15910	21389	15303	1.3977
deltaC	P7	N022	2	8	20185.6	17978	22371	15303	1.46187
deltaC	P7	N023	1	1	11142.4	10049	12455	10383.9	1.07304
deltaC	P7	N023	1	2	11611.6	10260	13114	10383.9	1.11822
deltaC	P7	N023	1	4	10453.3	9294	11782	10383.9	1.00668
deltaC	P7	N023	1	5	11554.9	10163	13031	10383.9	1.11277
deltaC	P7	N023	1	6	12374.2	11545	13714	10383.9	1.19167
deltaC	P7	N023	1	7	11117.3	10218	11929	10383.9	1.07063
deltaC	P7	N023	1	8	11982.9	10762	13369	11251.5	1.06501
deltaC	P7	N023	1	9	13779.9	11939	15383	11251.5	1.22472
deltaC	P7	N023	1	15	15693.8	14033	16796	14088.2	1.11397
deltaC	P7	N023	2	10	14349.7	12838	15861	11251.5	1.27536
deltaC	P7	N023	2	11	15651	13251	17670	11251.5	1.39101
deltaC	P7	N023	2	12	17560.7	14936	19614	14088.2	1.24649
deltaC	P7	N023	2	13	17846.9	15131	20301	14088.2	1.2668
deltaC	P7	N023	2	14	17417.3	15649	19783	14088.2	1.23631
deltaC	P7	N031	1	1	17652.9	14958	19907	17388.4	1.01521
deltaC	P7	N031	1	2	19976.5	17652	22533	17388.4	1.14884
deltaC	P7	N031	1	3	18716.8	16522	20858	17388.4	1.0764
deltaC	P7	N031	1	4	18727.3	16877	20760	17388.4	1.077
deltaC	P7	N031	1	5	18947.6	16586	20947	17388.4	1.08967
deltaC	P7	N031	1	6	18571.3	16637	20947	17388.4	1.06803
deltaC	P7	N031	1	9	17474.1	16394	18832	17388.4	1.00493
deltaC	P7	N031	1	10	18872.1	17171	21134	17388.4	1.08533
deltaC	P7	N031	1	11	18043	16073	20053	17388.4	1.03765
deltaC	P7	N031	1	12	18654.6	16429	20878	17388.4	1.07282
deltaC	P7	N031	2	13	16775.4	13565	19445	16320	1.0279
deltaC	P7	N031	2	14	17003	15486	18932	16320	1.04185
deltaC	P7	N031	2	15	17740.2	14887	20415	16320	1.08702
deltaC	P7	N031	2	16	18172	16073	20310	16320	1.11348
deltaC	P7	N031	2	17	17718.8	16029	19374	16320	1.08571
deltaC	P7	N031	2	18	17226	15601	19196	16320	1.05551
deltaC	P7	N031	2	19	17299.4	15896	19770	16320	1.06001
deltaC	P7	N031	2	20	16619.2	14547	18512	16320	1.01833
deltaC	P7	N031	2	21	16568.6	14968	18323	16320	1.01523
deltaC	P7	N031	3	24	13489.2	11585	15802	12753	1.05773
deltaC	P7	N031	3	25	13180.2	12143	14526	12753	1.03349
deltaC	P7	N031	3	26	13180.2	12143	14526	12753	1.03349
deltaC	P7	N031	3	27	14465.2	12996	16255	12753	1.13426
deltaC	P7	N031	3	28	13186.3	11782	14255	12753	1.03398
deltaC	P7	N031	3	29	10696.5	9325	10577	9599	1.11433
deltaC	P7	N031	3	30	11019.4	9153	11168	9599	1.14797
deltaC	P7	N031	3	31	10243.1	8800	12295	9599	1.0671
WT	P16	N010	1	1	26726.9	23775	29320	6578.15	4.06298
WT	P16	N010	1	2	25119.6	22663	27392	6578.15	3.81864
WT	P16	N010	1	3	28727.7	25495	30801	6578.15	4.36714
WT	P16	N010	1	4	23359.3	20824	24622	6578.15	3.55105
WT	P16	N010	1	5	25871.1	20360	29821	6578.15	3.93288
WT	P16	N010	2	6	14322.5	11977	16053	4527.39	3.16352
WT	P16	N010	2	7	14662.9	13608	15825	4527.39	3.23871
WT	P16	N010	2	8	12929.8	12425	13606	4527.39	2.85591
WT	P16	N010	2	9	14711.4	13632	15870	4527.39	3.24942
WT	P16	N010	2	10	13686	12112	15324	4527.39	3.02293
WT	P16	N010	2	11	13289.9	10757	15277	4527.39	2.93545
WT	P16	N03	1	1	14366	10606	19116	5482.41	2.62039
WT	P16	N03	1	2	17459.3	12282	24082	5482.41	3.1846
WT	P16	N03	1	3	16434.9	9970	23437	5482.41	2.99775
WT	P16	N03	1	4	13468.5	10261	17246	5482.41	2.45668
WT	P16	N03	1	5	18737.2	13767	24270	5482.41	3.41769
WT	P16	N03	1	6	12350.1	8541	17139	5482.41	2.25268
WT	P16	N03	1	7	18815.1	12478	24876	5482.41	3.4319
WT	P16	N03	2	8	18481	13759	23427	6835.06	2.70386
WT	P16	N03	2	9	18350.2	13615	25078	6835.06	2.68472
WT	P16	N03	2	10	19933.6	16075	25297	6835.06	2.91637
WT	P16	N03	2	11	22946.1	14361	32563	6835.06	3.35711
WT	P16	N03	2	12	20330.5	15644	24546	6835.06	2.97444
WT	P16	N03	2	13	20122.4	15848	25716	6835.06	2.94399
WT	P16	N03	2	14	17604.7	13211	21975	6835.06	2.57564
WT	P16	N03	2	15	21160	16463	27116	6835.06	3.09581
WT	P16	N03	2	16	17204.6	13159	22264	6835.06	2.5171
WT	P16	N03	2	17	17213.8	13529	21185	6835.06	2.51846
WT	P16	N03	3	18	20481	15636	26366	7599.71	2.69497
WT	P16	N03	3	19	19325.8	13664	25407	7599.71	2.54296
WT	P16	N03	3	20	19755.5	15581	24325	7599.71	2.5995
WT	P16	N03	3	21	19986.2	14092	26658	7599.71	2.62986
WT	P16	N04	1	1	14553.7	10775	20340	4671.37	3.1155
WT	P16	N04	1	2	16380.4	11870	22396	4671.37	3.50654
WT	P16	N04	1	3	14822.7	11605	17655	4671.37	3.1731
WT	P16	N04	1	4	16694.9	12716	20733	4671.37	3.57387
WT	P16	N04	1	5	13625	9790	17301	4671.37	2.91671
WT	P16	N04	1	6	16456.3	10933	22048	4671.37	3.52279
WT	P16	N04	1	7	14051.6	10064	19189	4671.37	3.00802
WT	P16	N04	1	8	14850.2	10959	20148	4671.37	3.17898
WT	P16	N04	1	9	14215.9	10708	19961	4671.37	3.0432
WT	P16	N04	1	10	12004.8	7385	17161	4671.37	2.56987
WT	P16	N04	1	11	11332.6	8512	15563	4671.37	2.42596
WT	P16	N04	1	12	13826.1	9004	20296	4671.37	2.95975
WT	P16	N04	1	13	15242.5	10582	21576	4671.37	3.26296
WT	P16	N04	1	14	18511.6	12740	25120	4671.37	3.96277
WT	P16	N04	1	15	16719.3	12857	21113	4671.37	3.57911
WT	P16	N04	2	16	14151.5	11456	17641	6047.55	2.34004
WT	P16	N04	2	17	18251.3	13251	21923	6047.55	3.01797
WT	P16	N04	2	18	18403.8	12645	24567	6047.55	3.04318
WT	P16	N04	2	19	14846.9	11062	20164	6047.55	2.45503
WT	P16	N04	2	20	17030.2	13624	20952	6047.55	2.81605
WT	P16	N04	2	21	15203.4	12290	18621	6047.55	2.51398
WT	P16	N04	2	22	16244	12329	21297	6047.55	2.68605
WT	P16	N04	2	23	16238.4	11978	21297	6047.55	2.68512
WT	P16	N09	1	7	20286.9	12764	27653	5973.38	3.39622
WT	P16	N09	1	8	28759.6	24166	32415	5973.38	4.81463
WT	P16	N09	1	9	23447.8	18683	26300	5973.38	3.92538
WT	P16	N09	1	10	28070.1	23981	31004	5973.38	4.69921
WT	P16	N09	1	11	28756.3	26545	31696	5973.38	4.81408
WT	P16	N09	1	12	27842.2	20507	34434	5973.38	4.66106
WT	P16	N09	1	13	27281.2	23829	33101	5973.38	4.56713
WT	P16	N09	1	14	33846	29100	37872	5973.38	5.66615
WT	P16	N09	1	15	16934.9	7924	35264	5973.38	2.83507
WT	P16	N09	2	1	31783.1	25679	36404	6186.24	5.13771
WT	P16	N09	2	2	28668.4	25739	31782	6186.24	4.63422
WT	P16	N09	2	3	28253.7	21199	32063	6186.24	4.56718
WT	P16	N09	2	4	27877	23516	30956	6186.24	4.50628
WT	P16	N09	2	5	28219.5	25433	33704	6186.24	4.56166
WT	P16	N09	2	6	29441.3	24843	32657	6186.24	4.75916
WT	P16	N09	3	16	30514.1	22371	33911	5319.78	5.73597
WT	P16	N09	3	17	28418.6	15379	34511	5319.78	5.34206
WT	P16	N09	3	18	28178.5	26934	30135	6578.15	4.28365
WT	P7	N014	1	1	18096.1	14344	21688	5702.84	3.80302
WT	P7	N014	1	2	21157.3	18014	24759	5702.84	4.34152
WT	P7	N014	1	3	17563.9	15231	20427	5702.84	3.5819
WT	P7	N014	1	4	20838.8	17428	24405	5702.84	4.27945
WT	P7	N014	1	5	17512.6	15153	20063	5702.84	3.51807
WT	P7	N014	1	6	14695	11475	17289	5702.84	3.03165
WT	P7	N014	1	7	14493.1	12939	16349	5702.84	2.86682
WT	P7	N014	1	8	13887.2	11723	16151	5702.84	2.8321
WT	P7	N014	2	9	17419.4	13697	20781	3762.25	5.52356
WT	P7	N014	2	10	15152.3	12591	17579	3762.25	4.67247
WT	P7	N014	2	11	13924.5	11337	15844	3762.25	4.21131
WT	P7	N014	2	12	12711.6	10364	14214	3762.25	3.77806
WT	P7	N014	2	13	10663.6	7751	13254	3762.25	3.52289
WT	P7	N014	3	15	16667	13459	20673	6953.09	2.97321
WT	P7	N014	3	16	14559.5	10187	19505	6953.09	2.80523
WT	P7	N014	3	17	21439.9	18690	24672	6953.09	3.54835
WT	P7	N014	3	18	20801.6	17256	24227	6953.09	3.48435
WT	P7	N014	3	19	22494.8	18398	26866	6953.09	3.86389
WT	P7	N014	3	20	19631.4	16757	22770	6953.09	3.2748
WT	P7	N014	4	21	22101.9	16753	25961	6953.09	3.73374
WT	P7	N014	4	22	23457.1	19708	27995	6953.09	4.02627
WT	P7	N021	1	1	20191.7	16567	24120	6247.55	3.86071
WT	P7	N021	1	2	17241.5	14117	20579	6247.55	3.29393
WT	P7	N021	1	3	20841.6	17065	24654	6247.55	3.94619
WT	P7	N021	1	4	20251	15323	24673	6247.55	3.94923
WT	P7	N021	2	5	20852.9	14413	26506	6247.55	4.24262
WT	P7	N021	2	6	21264.8	16015	25921	6247.55	4.14898
WT	P7	N021	2	7	19211.2	15312	22838	6247.55	3.65551
WT	P7	N021	2	8	21166.3	17638	24488	6247.55	3.91961
WT	P7	N021	2	9	15547.3	10867	20156	6247.55	3.22622
WT	P7	N021	2	10	21203.2	18191	24432	6247.55	3.91065
WT	P7	N021	3	11	17606.1	13780	21117	5235.47	4.03345
WT	P7	N021	3	12	18777.2	15598	22059	5235.47	4.21338
WT	P7	N021	3	13	17368.4	14338	20795	5235.47	3.97195
WT	P7	N021	3	14	16427.4	13211	19568	5235.47	3.73758
WT	P7	N021	3	15	16626.3	13038	19292	5235.47	3.68486
WT	P7	N021	3	16	13626.8	10794	16530	5235.47	3.15731
WT	P7	N021	3	17	14394.6	11833	17990	5235.47	3.43618
WT	P7	N021	4	18	13105.2	11440	14592	4067.53	3.58743
WT	P7	N021	4	19	16833.1	12968	20071	4067.53	4.93444
WT	P7	N021	4	20	12699.2	9753	15365	4067.53	3.77747
WT	P7	N021	4	21	13242.2	10697	16273	4067.53	4.0007
WT	P7	N021	4	22	15263.7	12137	18608	4067.53	4.57476
WT	P7	N021	4	23	14055.1	10562	17311	4067.53	4.2559
WT	P7	N021	4	24	11041.4	8194	14694	4067.53	3.61251
WT	P7	N021	4	25	12609.3	9256	15090	4067.53	3.70986
WT	P7	N023	1	1	18547.2	15488	23167	6161.73	3.01006
WT	P7	N023	1	2	23513.6	19503	28934	6161.73	3.81607
WT	P7	N023	1	3	18836.2	20862	46009	6161.73	3.05696
WT	P7	N023	1	4	20079.1	14391	45842	6161.73	3.25867
WT	P7	N023	1	5	12107.7	9122	15176	6161.73	1.96498
WT	P7	N023	1	6	13158.9	10477	15606	6161.73	2.13559
WT	P7	N023	1	7	16966.8	13622	20237	6161.73	2.75358
WT	P7	N023	1	8	19727.3	16333	24578	6161.73	3.20159
WT	P7	N023	2	9	21229.5	17903	25754	5393.49	3.93613
WT	P7	N023	2	10	16924.9	14324	19390	5393.49	3.13802
WT	P7	N023	2	11	13820.7	10949	16856	5393.49	2.56247
WT	P7	N023	2	12	13124.2	10858	15587	5393.49	2.43334
WT	P7	N023	2	13	16295.3	13521	19997	5393.49	3.02129
WT	P7	N023	2	14	14938	12878	17929	5393.49	2.76964
WT	P7	N023	2	15	16559	11813	21193	5393.49	3.07019
WT	P7	N023	2	16	14622	11860	17154	5393.49	2.71105
WT	P7	N023	2	17	13929.3	11976	16341	5393.49	2.58261
WT	P7	N023	3	18	13631.2	11417	15531	4308.9	3.16351
WT	P7	N023	3	19	15256	12901	17795	4308.9	3.54058
WT	P7	N023	3	20	13871.6	11659	15890	4308.9	3.21929
WT	P7	N023	3	21	14536.2	12366	17691	4308.9	3.37353
WT	P7	N023	3	22	12406.9	10135	14379	4308.9	2.87936
WT	P7	N023	3	23	11363.2	9142	13190	4308.9	2.63714
WT	P7	N023	3	24	12335.7	10174	13927	4308.9	2.86283
WT	P7	N023	3	25	10503.4	9307	12042	4308.9	2.4376
WT	P7	N023	3	26	10436.9	8404	12152	4308.9	2.42217
WT	P7	N023	3	27	10036.2	8629	10995	4308.9	2.32918
WT	P7	N024	1	1	25027.8	20307	30837	6360.53	3.93486
WT	P7	N024	1	2	17736.4	15027	21276	6360.53	2.78851
WT	P7	N024	1	3	17983	15088	21241	6360.53	2.82728
WT	P7	N024	1	4	17976.2	14146	22118	6360.53	2.8262
WT	P7	N024	1	5	24378.8	20389	30501	6360.53	3.83282
WT	P7	N024	1	6	20907.8	17580	25382	6360.53	3.28712
WT	P7	N024	1	7	16369.9	13045	19472	6360.53	2.57367
WT	P7	N024	1	8	17171.9	13729	21241	6360.53	2.69977
WT	P7	N024	1	9	17553.4	14364	22173	6360.53	2.75974
WT	P7	N024	1	10	17854.6	14306	21522	6360.53	2.80709
WT	P7	N024	2	11	15126.4	12723	17878	5463.13	2.76882
WT	P7	N024	2	12	15515.5	13300	18096	5463.13	2.84003
WT	P7	N024	2	13	20084.1	17274	23034	5463.13	3.6763
WT	P7	N024	2	14	21357.2	15024	26223	5463.13	3.90934
WT	P7	N024	2	15	20614.6	17285	22890	5463.13	3.77341
WT	P7	N024	2	16	21552.2	15503	26516	5463.13	3.94502
WT	P7	N024	2	17	22101.5	17045	26835	5463.13	4.04558
WT	P7	N024	2	18	20168.4	15384	23640	5463.13	3.69173
WT	P7	N024	2	19	18956.8	15254	21432	5463.13	3.46994
WT	P7	N024	2	20	16802.5	13949	20055	5463.13	3.07561
WT	P7	N024	2	21	17989.3	15516	20926	5463.13	3.29286
WT	P7	N024	2	22	16603.8	14973	18266	5463.13	3.03926
WT	P7	N024	2	23	18734.1	15641	22537	5463.13	3.42919
WT	P7	N024	3	24	17374.1	15177	20457	4511.53	3.85105
WT	P7	N024	3	25	16958.6	13535	20413	4511.53	3.75894
WT	P7	N024	3	26	15741.6	12797	17803	4511.53	3.48919
WT	P7	N024	3	27	12941.6	10647	14826	4511.53	2.86856
WT	P7	N024	3	28	10997.2	8954	12901	4511.53	2.43756
WT	P7	N024	3	29	10934.2	8647	12985	4511.53	2.42361
WT	P7	N024	3	30	16571.8	11608	20535	4511.53	3.67322
WT	P7	N024	3	31	10799.2	8933	12606	4511.53	2.39369
WT	P7	N024	3	32	14222.4	12513	15831	4511.53	3.15246
WT	P7	N024	3	33	11261.5	10277	12488	4511.53	2.49616
WT	P7	N029	1	1	18186.6	13554	24015	4879.61	4.9215
WT	P7	N029	1	2	19097	14827	24391	4879.61	4.99855
WT	P7	N029	1	3	18995	15295	22907	4879.61	4.69443
WT	P7	N029	1	4	13707.2	10206	17214	4879.61	3.52774
WT	P7	N029	1	5	16941.4	13310	20458	4879.61	4.19254
WT	P7	N029	1	6	15215.4	12594	18851	4879.61	3.86322
WT	P7	N029	1	7	17511.8	14274	20680	4879.61	4.23804
WT	P7	N029	1	8	13945	11927	16298	4879.61	3.34002
WT	P7	N029	2	9	18822.1	15695	21810	4879.61	4.46962
WT	P7	N029	2	10	20778.3	16759	24577	4879.61	5.03667
WT	P7	N029	2	11	18757.2	14564	22996	4879.61	4.71267
WT	P7	N029	2	12	15628.1	13414	18765	4879.61	3.84559
WT	P7	N029	2	13	15629.7	13214	18382	4879.61	3.7671
WT	P7	N029	2	14	14768.3	12089	17583	4879.61	3.60336
WT	P7	N029	2	15	19739.1	15098	25307	4879.61	5.18627
WT	P7	N029	2	16	16392.2	13410	20123	4879.61	4.12389
WT	P7	N029	2	17	16624	11624	21431	4879.61	4.39195
WT	P7	N029	3	18	15921.2	12584	18710	4879.61	3.83432
WT	P7	N029	3	19	11525.8	8820	14245	4879.61	2.91929
WT	P7	N029	3	20	12156.6	10286	13778	4879.61	2.82358
WT	P7	N029	3	21	12897.8	10790	15275	4879.61	3.13037
WT	P7	N029	3	22	12766.2	11049	14697	4879.61	3.01192
WT	P7	N029	3	23	12741.3	10745	14612	4879.61	2.9945
WT	P7	N029	3	24	12820.9	11022	14854	4879.61	3.04409
WT	P7	N029	3	25	14318.1	12433	16751	4879.61	3.43285
WT	P7	N029	3	26	13144.8	11446	15016	4879.61	3.07729
WT	P7	N037	1	2	17412.3	13615	21584	5023	4.29703
WT	P7	N037	1	3	19468.3	13619	23948	5023	4.76767
WT	P7	N037	1	4	18908.1	14964	22381	5023	4.4557
WT	P7	N037	1	5	16510.8	11931	19452	5023	3.87259
WT	P7	N037	1	6	16824.9	12856	20535	5023	4.08819
WT	P7	N037	1	7	15491.5	13745	18348	5023	3.6528
WT	P7	N037	1	8	14833.6	10019	18356	5023	3.65439
WT	P7	N037	1	9	18838.8	13788	23580	5023	4.69441
WT	P7	N037	2	10	18486.2	14490	21561	5023	4.29245
WT	P7	N037	2	11	15308.3	12421	18589	5023	3.70078
WT	P7	N037	2	12	15349.5	10966	19056	5023	3.79375
WT	P7	N037	2	13	13707.8	10972	16772	5023	3.33904
WT	P7	N037	2	14	13570.9	9459	16792	5023	3.34302
WT	P7	N037	2	15	15736.5	11367	20123	5023	4.00617
WT	P7	N037	2	16	16095	12818	18904	5023	3.76349
WT	P7	N037	2	17	20217.1	15318	25308	5023	5.03842
WT	P7	N037	3	18	12280.8	9825	15308	5023	3.04758
WT	P7	N037	3	19	12549.4	10565	14572	5023	2.90106
WT	P7	N037	3	20	14381.9	12735	17116	5023	3.40753
WT	P7	N037	3	21	12927.7	10535	15171	5023	3.02031
WT	P7	N037	3	22	13255.3	10931	15321	5023	3.05017
WT	P7	N037	3	23	13180.4	11046	16094	5023	3.20406
WT	P7	N037	3	24	14532.3	11604	17798	5023	3.5433
WT	P7	N037	3	25	12199.6	10213	14172	5023	2.82142
WT	P7	N037	3	26	12113.2	10187	14212	5023	2.82938

## Sheet: Figure 4d (MYO7A base)
Genotype	Age	Image	Cell	Row	Channel	ROI	Area	Mean	Min	Max	Background	Ratio
deltaC	P16	18	2	1	MYO7A	11	0.078	1413.23	1356	1515	1310	1.0788
deltaC	P16	18	2	1	MYO7A	9	0.06	1498.5	1363	1684	1310	1.14389
deltaC	P16	18	2	1	MYO7A	2	0.06	1507	1432	1575	1310	1.15038
deltaC	P16	18	2	1	MYO7A	3	0.078	1521.85	1438	1681	1310	1.16171
deltaC	P16	18	2	1	MYO7A	1	0.078	1524.92	1403	1633	1310	1.16406
deltaC	P16	18	2	1	MYO7A	5	0.078	1526.15	1408	1660	1310	1.165
deltaC	P16	18	2	1	MYO7A	7	0.072	1578.83	1409	1833	1310	1.20522
deltaC	P16	18	2	1	MYO7A	4	0.06	1583.25	1500	1712	1310	1.20859
deltaC	P16	18	2	1	MYO7A	8	0.078	1710.58	1475	1857	1310	1.30578
deltaC	P16	18	2	1	MYO7A	6	0.06	2412.3	2081	2766	1310	1.84145
deltaC	P16	18	2	1	MYO7A	10	0.078	2425.54	1982	2880	1310	1.85156
deltaC	P16	18	3	1	MYO7A	2	0.078	1297.19	1202	1411	1194	1.08643
deltaC	P16	18	3	1	MYO7A	1	0.078	1456.08	1335	1638	1194	1.21949
deltaC	P16	18	3	1	MYO7A	3	0.078	1624.54	1424	1898	1194	1.36058
deltaC	P16	18	3	1	MYO7A	4	0.078	1817.23	1503	2095	1194	1.52197
deltaC	P16	18	3	1	MYO7A	5	0.078	1865.23	1539	2287	1194	1.56217
deltaC	P16	18	3	2	MYO7A	10	0.078	1339.23	1224	1478	1194	1.12163
deltaC	P16	18	3	2	MYO7A	9	0.078	1341.85	1236	1420	1194	1.12382
deltaC	P16	18	3	2	MYO7A	8	0.078	1395.92	1323	1491	1194	1.16911
deltaC	P16	18	3	2	MYO7A	7	0.078	1434.65	1359	1537	1194	1.20155
deltaC	P16	18	3	2	MYO7A	6	0.078	1452.62	1322	1540	1194	1.2166
deltaC	P16	18	3	2	MYO7A	13	0.078	1488.77	1366	1599	1194	1.24688
deltaC	P16	18	3	2	MYO7A	12	0.078	1501.08	1400	1605	1194	1.25718
deltaC	P16	18	3	2	MYO7A	11	0.078	1531.77	1374	1694	1194	1.28289
deltaC	P16	19	1	1	MYO7A	8	0.048	1406.25	1320	1509	1310	1.07347
deltaC	P16	19	1	1	MYO7A	6	0.048	1413.5	1303	1689	1310	1.07901
deltaC	P16	19	1	1	MYO7A	2	0.036	1502.75	1394	1667	1310	1.14714
deltaC	P16	19	1	1	MYO7A	4	0.048	1531.5	1368	1788	1310	1.16908
deltaC	P16	19	1	1	MYO7A	1	0.048	1585.5	1461	1641	1310	1.21031
deltaC	P16	19	1	1	MYO7A	3	0.024	1661.62	1339	1871	1310	1.26842
deltaC	P16	19	1	1	MYO7A	5	0.048	1686.44	1514	1854	1310	1.28736
deltaC	P16	19	1	1	MYO7A	7	0.06	1761.05	1544	1985	1310	1.34431
deltaC	P16	19	1	2	MYO7A	10	0.024	1406.12	1263	1499	1310	1.07338
deltaC	P16	19	1	2	MYO7A	13	0.024	1447.75	1356	1533	1310	1.10515
deltaC	P16	19	1	2	MYO7A	9	0.048	1467.19	1315	1708	1310	1.11999
deltaC	P16	19	1	2	MYO7A	12	0.024	1474.88	1389	1546	1310	1.12586
deltaC	P16	19	1	2	MYO7A	11	0.024	1669.38	1586	1739	1310	1.27433
deltaC	P16	19	2	1	MYO7A	1	0.06	1632.3	1412	1934	1350	1.20911
deltaC	P16	19	2	1	MYO7A	11	0.048	1636.75	1487	1856	1350	1.21241
deltaC	P16	19	2	1	MYO7A	8	0.063	1667.71	1574	1857	1350	1.23534
deltaC	P16	19	2	1	MYO7A	4	0.036	1703.33	1568	1825	1350	1.26173
deltaC	P16	19	2	1	MYO7A	7	0.063	1750.14	1523	2095	1350	1.2964
deltaC	P16	19	2	1	MYO7A	13	0.048	1807.69	1598	2060	1350	1.33903
deltaC	P16	19	2	1	MYO7A	9	0.063	1860.67	1667	1978	1350	1.37827
deltaC	P16	19	2	1	MYO7A	5	0.048	2000.69	1810	2213	1350	1.48199
deltaC	P16	19	2	1	MYO7A	10	0.063	2017.67	1875	2164	1350	1.49457
deltaC	P16	19	2	1	MYO7A	2	0.078	2031.19	1819	2211	1350	1.50459
deltaC	P16	19	2	1	MYO7A	12	0.048	2032	1707	2556	1350	1.50519
deltaC	P16	19	2	1	MYO7A	6	0.063	2052.05	1778	2583	1350	1.52004
deltaC	P16	19	2	1	MYO7A	3	0.036	2129.5	1992	2284	1350	1.57741
deltaC	P16	19	2	2	MYO7A	16	0.06	1542.6	1443	1617	1350	1.14267
deltaC	P16	19	2	2	MYO7A	15	0.036	1623.67	1504	1743	1350	1.20272
deltaC	P16	19	2	2	MYO7A	22	0.024	1655.88	1535	1768	1350	1.22657
deltaC	P16	19	2	2	MYO7A	17	0.036	1676.58	1560	1811	1350	1.24191
deltaC	P16	19	2	2	MYO7A	14	0.048	1716.81	1551	1875	1350	1.27171
deltaC	P16	19	2	2	MYO7A	19	0.036	1767	1694	1867	1350	1.30889
deltaC	P16	19	2	2	MYO7A	18	0.036	1809.42	1695	1955	1350	1.34031
deltaC	P16	19	2	2	MYO7A	20	0.033	1839.91	1600	2283	1350	1.3629
deltaC	P16	19	2	2	MYO7A	21	0.036	2173.5	2015	2289	1350	1.61
deltaC	P16	20	1	1	MYO7A	8	0.048	1317.69	1130	1414	1310	1.00587
deltaC	P16	20	1	1	MYO7A	4	0.063	1344.9	1165	1560	1310	1.02665
deltaC	P16	20	1	1	MYO7A	7	0.078	1385.31	1125	1629	1310	1.05749
deltaC	P16	20	1	1	MYO7A	3	0.036	1467.33	1240	1614	1310	1.1201
deltaC	P16	20	1	1	MYO7A	6	0.048	1469.25	1310	1551	1310	1.12156
deltaC	P16	20	1	1	MYO7A	2	0.06	1608.9	1450	1757	1310	1.22817
deltaC	P16	20	1	1	MYO7A	1	0.063	1621.9	1282	1914	1310	1.2381
deltaC	P16	20	1	2	MYO7A	14	0.048	1350.88	1192	1468	1310	1.0312
deltaC	P16	20	1	2	MYO7A	9	0.048	1389.44	1226	1590	1310	1.06064
deltaC	P16	20	1	2	MYO7A	11	0.078	1436	1257	1602	1310	1.09618
deltaC	P16	20	1	2	MYO7A	12	0.078	1447.54	1157	1703	1310	1.10499
deltaC	P16	20	1	2	MYO7A	13	0.063	1600.76	1348	1836	1310	1.22196
deltaC	P16	20	1	2	MYO7A	10	0.048	1764.44	1532	2023	1310	1.3469
deltaC	P16	20	2	1	MYO7A	4	0.078	1636.58	1465	1810	1575	1.0391
deltaC	P16	20	2	1	MYO7A	3	0.078	1793.5	1569	2024	1575	1.13873
deltaC	P16	20	2	1	MYO7A	2	0.078	1896.46	1533	2182	1575	1.2041
deltaC	P16	20	2	1	MYO7A	1	0.078	1902.15	1644	2150	1575	1.20772
deltaC	P16	20	2	2	MYO7A	8	0.063	1738	1496	2001	1575	1.10349
deltaC	P16	20	2	2	MYO7A	7	0.063	1746.76	1570	2021	1575	1.10906
deltaC	P16	20	2	2	MYO7A	6	0.063	2021.48	1759	2427	1575	1.28348
deltaC	P7	4	2	1	MYO7A	4	0.036	7987.33	7409	8379	7475	1.06854
deltaC	P7	4	2	1	MYO7A	5	0.036	8096.42	7695	8452	7475	1.08313
deltaC	P7	4	2	1	MYO7A	3	0.036	8519.67	8016	8857	7475	1.13975
deltaC	P7	4	2	1	MYO7A	2	0.036	8633.08	8234	9011	7475	1.15493
deltaC	P7	4	2	1	MYO7A	10	0.036	8636.75	8079	9285	7475	1.15542
deltaC	P7	4	2	1	MYO7A	6	0.036	8827.5	8269	9282	7475	1.18094
deltaC	P7	4	2	1	MYO7A	8	0.036	9099.33	8789	9712	7475	1.2173
deltaC	P7	4	2	1	MYO7A	9	0.036	10762.7	9317	12019	7475	1.43982
deltaC	P7	4	2	1	MYO7A	7	0.036	11168.2	10357	11877	7475	1.49408
deltaC	P7	4	2	1	MYO7A	1	0.048	11688.9	11178	12536	7475	1.56373
deltaC	P7	4	2	2	MYO7A	3	0.097	8438.94	7373	9712	7550	1.11774
deltaC	P7	4	2	2	MYO7A	10	0.097	8547.28	7570	9318	7550	1.13209
deltaC	P7	4	2	2	MYO7A	2	0.097	8644.41	7677	9480	7550	1.14495
deltaC	P7	22	1	1	MYO7A	2	0.078	16616.8	15299	18055	15755	1.0547
deltaC	P7	22	1	1	MYO7A	5	0.097	17710.1	16680	18532	16475	1.07497
deltaC	P7	22	1	1	MYO7A	1	0.097	17990.9	15683	19886	16475	1.09201
deltaC	P7	22	1	1	MYO7A	4	0.097	18229.1	16741	19620	16475	1.10647
deltaC	P7	22	1	1	MYO7A	3	0.097	18248.4	16469	19540	16475	1.10764
deltaC	P7	22	1	1	MYO7A	2	0.097	18251.2	15934	20166	16475	1.10781
deltaC	P7	22	1	1	MYO7A	5	0.063	17503.7	16223	18836	15755	1.11099
deltaC	P7	22	1	1	MYO7A	4	0.097	18032	16440	19774	15755	1.14453
deltaC	P7	22	1	1	MYO7A	3	0.097	18550.5	16604	20462	15755	1.17744
deltaC	P7	22	1	1	MYO7A	6	0.063	18655	17026	19903	15755	1.18407
deltaC	P7	22	1	2	MYO7A	11	0.097	16639.7	14978	18319	16475	1.01
deltaC	P7	22	1	2	MYO7A	7	0.063	16426.4	15430	17372	15755	1.04261
deltaC	P7	22	1	2	MYO7A	9	0.097	17194.4	15896	18453	16475	1.04367
deltaC	P7	22	1	2	MYO7A	10	0.097	17283.2	15285	18977	16475	1.04905
deltaC	P7	22	1	2	MYO7A	7	0.097	17300	15845	18431	16475	1.05008
deltaC	P7	22	1	2	MYO7A	12	0.097	17412	14922	19173	16475	1.05687
deltaC	P7	22	1	2	MYO7A	8	0.097	18117.1	16302	19775	16475	1.09967
deltaC	P7	22	1	2	MYO7A	9	0.063	18153.1	15683	19886	15755	1.15221
deltaC	P7	22	1	2	MYO7A	8	0.063	18541.8	17210	19620	15755	1.17688
deltaC	P7	22	2	2	MYO7A	2	0.097	16355.8	14770	18055	16140	1.01337
deltaC	P7	22	2	2	MYO7A	11	0.097	16846.8	15267	18081	16140	1.04379
deltaC	P7	22	2	2	MYO7A	12	0.097	16967.4	15482	18153	16140	1.05127
deltaC	P7	22	2	2	MYO7A	5	0.097	17061.3	15236	18836	16140	1.05708
deltaC	P7	22	2	2	MYO7A	10	0.097	17364.9	16012	18297	16140	1.07589
deltaC	P7	22	2	2	MYO7A	1	0.097	17890.5	15948	19774	16140	1.10846
deltaC	P7	22	2	2	MYO7A	6	0.097	18096	16832	19083	16140	1.12119
deltaC	P7	22	2	2	MYO7A	7	0.097	18097.8	16015	19815	16140	1.1213
deltaC	P7	22	2	2	MYO7A	4	0.097	18537	15398	20462	16140	1.14851
deltaC	P7	22	2	2	MYO7A	13	0.097	19814.6	16313	22259	16140	1.22767
deltaC	P7	23	1	1	MYO7A	9	0.097	15848.7	14513	17331	15600	1.01594
deltaC	P7	23	1	1	MYO7A	8	0.097	15867	13808	17747	15600	1.01711
deltaC	P7	23	1	1	MYO7A	12	0.097	15946.8	14715	17018	15600	1.02223
deltaC	P7	23	1	1	MYO7A	1	0.097	16196.8	14612	17314	15600	1.03826
deltaC	P7	23	1	1	MYO7A	6	0.097	16407.5	15438	17749	15600	1.05176
deltaC	P7	23	1	1	MYO7A	2	0.097	16544.7	14860	18528	15600	1.06055
deltaC	P7	23	1	1	MYO7A	11	0.097	16647.5	15093	18187	15600	1.06715
deltaC	P7	23	1	1	MYO7A	10	0.097	16692.2	15458	18144	15600	1.07001
deltaC	P7	23	1	1	MYO7A	7	0.097	16864.8	15088	18520	15600	1.08108
deltaC	P7	23	1	1	MYO7A	4	0.097	17223.5	15614	18787	15600	1.10407
deltaC	P7	23	1	1	MYO7A	5	0.097	17425.8	15474	19233	15600	1.11704
deltaC	P7	23	1	1	MYO7A	13	0.097	17837.1	16396	19617	15600	1.1434
deltaC	P7	23	1	2	MYO7A	17	0.097	15849.2	13922	17621	15600	1.01598
deltaC	P7	23	1	2	MYO7A	14	0.097	15857.4	13467	18042	15600	1.0165
deltaC	P7	23	1	2	MYO7A	15	0.097	16815.4	15426	18500	15600	1.07791
deltaC	P7	25	1	2	MYO7A	4	0.036	18757.5	16701	20293	18340	1.02276
deltaC	P7	25	1	2	MYO7A	1	0.036	19239.2	17532	20177	18340	1.04903
deltaC	P7	25	1	2	MYO7A	9	0.036	19248.2	18146	19820	18340	1.04952
deltaC	P7	25	2	2	MYO7A	4	0.063	14425.7	13758	15361	14275	1.01056
deltaC	P7	25	2	2	MYO7A	1	0.063	14552.8	14075	15260	14275	1.01946
deltaC	P7	25	2	2	MYO7A	2	0.063	15165.1	14382	16335	14275	1.06236
deltaC	P7	25	2	2	MYO7A	9	0.063	15524.9	14762	16233	14275	1.08756
WT	P16	3	1	1	MYO7A	7	0.078	15881.3	12570	18670	6050	2.62502
WT	P16	3	1	1	MYO7A	2	0.048	16090.3	14475	17815	6050	2.65956
WT	P16	3	1	1	MYO7A	5	0.063	17215.8	14376	20362	6050	2.84558
WT	P16	3	1	1	MYO7A	3	0.063	17753.5	15766	20367	6050	2.93446
WT	P16	3	1	1	MYO7A	4	0.063	17876	14849	20096	6050	2.9547
WT	P16	3	1	1	MYO7A	1	0.036	18030.2	16908	19042	6050	2.98021
WT	P16	3	1	1	MYO7A	10	0.048	18814.4	17445	20212	6050	3.10981
WT	P16	3	1	1	MYO7A	9	0.078	20041.3	17110	22614	6050	3.31262
WT	P16	3	1	1	MYO7A	6	0.063	20845.7	17895	25214	6050	3.44557
WT	P16	3	1	1	MYO7A	8	0.048	20993.4	18700	22651	6050	3.46998
WT	P16	3	2	1	MYO7A	6	0.097	14050.7	11273	16146	7750	1.81299
WT	P16	3	2	1	MYO7A	5	0.097	16118.7	13578	18636	7750	2.07983
WT	P16	3	2	1	MYO7A	2	0.078	15778.1	13420	17748	7550	2.08981
WT	P16	3	2	1	MYO7A	7	0.097	18503.8	14552	22534	7750	2.38759
WT	P16	3	2	1	MYO7A	4	0.063	19064.8	17358	20607	7550	2.52514
WT	P16	3	2	1	MYO7A	6	0.063	19103.7	16653	20880	7550	2.53029
WT	P16	3	2	1	MYO7A	1	0.097	20231.4	17234	22257	7750	2.61051
WT	P16	3	2	1	MYO7A	3	0.063	20548	17206	22805	7550	2.72159
WT	P16	3	2	1	MYO7A	4	0.097	21289.8	17072	24692	7750	2.74706
WT	P16	3	2	1	MYO7A	1	0.078	21345.5	18153	25171	7550	2.82722
WT	P16	3	2	1	MYO7A	3	0.097	22648.8	17802	25232	7750	2.92243
WT	P16	3	2	1	MYO7A	7	0.063	23133	20008	27516	7550	3.06398
WT	P16	3	2	1	MYO7A	5	0.063	25886.4	18402	31510	7550	3.42867
WT	P16	3	2	1	MYO7A	2	0.097	29615	23314	35980	7750	3.82129
WT	P16	3	3	1	MYO7A	12	0.063	18243.6	15193	21419	8190	2.22754
WT	P16	3	3	1	MYO7A	11	0.063	21598.4	18231	24592	8190	2.63717
WT	P16	3	3	1	MYO7A	9	0.063	22980.7	19027	25457	8190	2.80595
WT	P16	3	3	1	MYO7A	6	0.063	23980.6	21169	26723	8190	2.92803
WT	P16	3	3	1	MYO7A	5	0.063	24804.1	19267	28835	8190	3.02859
WT	P16	3	3	1	MYO7A	4	0.063	25038.4	21559	27700	8190	3.0572
WT	P16	3	3	1	MYO7A	8	0.063	25740.2	19394	29316	8190	3.14289
WT	P16	3	3	1	MYO7A	1	0.063	26074	21308	29767	8190	3.18363
WT	P16	3	3	1	MYO7A	10	0.063	27811.1	24455	31510	8190	3.39574
WT	P16	3	3	1	MYO7A	2	0.063	28117.4	23168	32568	8190	3.43314
WT	P16	3	3	1	MYO7A	3	0.063	28534.3	23221	34082	8190	3.48404
WT	P16	3	3	1	MYO7A	7	0.063	30587.3	26951	34895	8190	3.73472
WT	P16	3	3	2	MYO7A	19	0.063	16793.2	15616	18132	8190	2.05045
WT	P16	3	3	2	MYO7A	14	0.063	18890.8	17118	21066	8190	2.30657
WT	P16	3	3	2	MYO7A	16	0.063	19296.5	16435	20994	8190	2.35611
WT	P16	3	3	2	MYO7A	13	0.063	21482.8	18655	24117	8190	2.62305
WT	P16	3	3	2	MYO7A	17	0.063	21667.4	15418	27778	8190	2.64559
WT	P16	3	3	2	MYO7A	18	0.063	21959.1	18796	24232	8190	2.68121
WT	P16	3	3	2	MYO7A	15	0.063	22430.1	19330	25073	8190	2.73872
WT	P16	4	2	1	MYO7A	6	0.063	15424.7	14486	16897	2920	5.28242
WT	P16	4	2	1	MYO7A	8	0.048	15498.2	13832	16943	2920	5.3076
WT	P16	4	2	1	MYO7A	7	0.048	17310.9	16152	18618	2920	5.9284
WT	P16	4	2	1	MYO7A	5	0.078	19353.3	16736	21421	2920	6.62786
WT	P16	4	2	1	MYO7A	4	0.078	19988.8	18815	21853	2920	6.84548
WT	P16	4	2	1	MYO7A	1	0.094	22038.3	18614	24842	2920	7.54736
WT	P16	4	2	1	MYO7A	3	0.094	22525.4	18459	24160	2920	7.71417
WT	P16	6	1	1	MYO7A	15	0.062	12305.7	10830	13728	5660	2.17416
WT	P16	6	1	1	MYO7A	13	0.064	13350.2	11317	15177	5660	2.3587
WT	P16	6	1	1	MYO7A	12	0.046	15013.7	13464	15790	5660	2.65259
WT	P16	6	1	1	MYO7A	14	0.064	15508.8	13708	16440	5660	2.74006
WT	P16	6	1	1	MYO7A	11	0.085	15594.7	12859	17329	5660	2.75525
WT	P16	6	1	1	MYO7A	2	0.089	16434.9	14131	17802	5660	2.9037
WT	P16	6	1	1	MYO7A	4	0.089	16580.4	13920	18025	5660	2.9294
WT	P16	6	1	1	MYO7A	8	0.064	16704.5	13259	17988	5660	2.95133
WT	P16	6	1	1	MYO7A	5	0.064	17553.4	15335	19688	5660	3.10131
WT	P16	6	1	1	MYO7A	10	0.062	17687.5	15709	19095	5660	3.125
WT	P16	6	1	1	MYO7A	1	0.089	18154.9	14232	20995	5660	3.20758
WT	P16	6	1	1	MYO7A	6	0.109	18283.7	15037	20626	5660	3.23033
WT	P16	6	1	1	MYO7A	7	0.113	18307.3	14667	21253	5660	3.2345
WT	P16	6	1	1	MYO7A	3	0.117	20313.3	16146	23595	5660	3.58892
WT	P16	6	1	1	MYO7A	9	0.068	21601.5	18983	23612	5660	3.81652
WT	P16	6	2	1	MYO7A	6	0.034	16350.6	15357	17422	5830	2.80456
WT	P16	6	2	1	MYO7A	7	0.048	16680.5	15960	17243	5830	2.86116
WT	P16	6	2	1	MYO7A	11	0.064	17035.7	16024	18144	5830	2.92207
WT	P16	6	2	1	MYO7A	10	0.068	18445.7	15010	20215	5830	3.16393
WT	P16	6	2	1	MYO7A	4	0.068	18545.1	16360	19673	5830	3.18097
WT	P16	6	2	1	MYO7A	5	0.062	19081	16232	21835	5830	3.2729
WT	P16	6	2	1	MYO7A	9	0.072	19142.9	18062	19944	5830	3.28351
WT	P16	6	2	1	MYO7A	1	0.052	19394.8	17787	20518	5830	3.32672
WT	P16	6	2	1	MYO7A	8	0.032	19582.5	18210	20731	5830	3.35892
WT	P16	6	2	1	MYO7A	2	0.072	20938	16742	23306	5830	3.59142
WT	P16	6	2	1	MYO7A	3	0.064	21266.3	18852	23348	5830	3.64773
WT	P16	6	2	1	MYO7A	12	0.042	21413.5	19452	22996	5830	3.67299
WT	P16	6	2	2	MYO7A	19	0.064	13383.9	12151	14379	5830	2.2957
WT	P16	6	2	2	MYO7A	16	0.074	16167.5	12734	19087	5830	2.77316
WT	P16	6	2	2	MYO7A	13	0.074	16615.4	13788	19091	5830	2.84997
WT	P16	6	2	2	MYO7A	17	0.074	16845	13089	19931	5830	2.88937
WT	P16	6	2	2	MYO7A	14	0.074	17796.6	14001	22017	5830	3.05258
WT	P16	6	2	2	MYO7A	18	0.074	18074.9	15391	19929	5830	3.10033
WT	P16	6	2	2	MYO7A	15	0.074	19186.3	16215	21857	5830	3.29096
WT	P16	6	2	2	MYO7A	20	0.064	19640.5	15594	22746	5830	3.36887
WT	P16	6	2	2	MYO7A	21	0.064	20867.3	14573	26629	5830	3.5793
WT	P16	7	1	1	MYO7A	6	0.062	18714.2	16947	20216	8110	2.30754
WT	P16	7	1	1	MYO7A	10	0.064	19170.7	16197	21127	8110	2.36383
WT	P16	7	1	1	MYO7A	7	0.032	19515.1	18287	20166	8110	2.4063
WT	P16	7	1	1	MYO7A	9	0.052	20124	18394	21687	8110	2.48138
WT	P16	7	1	1	MYO7A	8	0.062	20678.1	16262	23087	8110	2.54971
WT	P16	7	1	1	MYO7A	11	0.064	21343.1	18576	23301	8110	2.6317
WT	P16	7	1	1	MYO7A	4	0.074	22125.4	19533	24108	8110	2.72816
WT	P16	7	1	1	MYO7A	5	0.048	22585.7	20612	23957	8110	2.78492
WT	P16	7	1	1	MYO7A	3	0.074	24514.5	21842	27113	8110	3.02274
WT	P16	7	1	1	MYO7A	1	0.062	29319.6	26583	31178	8110	3.61524
WT	P16	7	1	1	MYO7A	2	0.052	30987.6	26927	33341	8110	3.82091
WT	P16	7	2	1	MYO7A	5	0.068	19450.5	17852	20530	4650	4.1829
WT	P16	7	2	1	MYO7A	2	0.074	21537	18763	23928	4650	4.63161
WT	P16	7	2	1	MYO7A	4	0.052	21924.7	18877	24155	4650	4.71499
WT	P16	7	2	1	MYO7A	3	0.042	24482.5	21204	26194	4650	5.26505
WT	P16	7	2	2	MYO7A	11	0.046	20804.1	18408	21809	4650	4.474
WT	P16	7	2	2	MYO7A	8	0.064	21649.8	18660	22919	4650	4.65586
WT	P16	7	2	2	MYO7A	9	0.048	22240.6	19771	23499	4650	4.78293
WT	P16	7	2	2	MYO7A	10	0.048	23236.8	21584	24381	4650	4.99715
WT	P16	7	2	2	MYO7A	6	0.068	25320.5	22858	27545	4650	5.44527
WT	P16	7	2	2	MYO7A	7	0.052	25464.6	23169	28029	4650	5.47625
WT	P16	9	2	1	MYO7A	13	0.109	34633	26457	41089	5780	5.99187
WT	P16	9	2	1	MYO7A	8	0.103	36331.9	24248	42291	5780	6.2858
WT	P16	9	2	1	MYO7A	6	0.063	36804	29225	42566	5780	6.36748
WT	P16	9	2	1	MYO7A	10	0.078	37584.2	31386	41720	5780	6.50245
WT	P16	9	2	1	MYO7A	5	0.078	37825.5	29881	42657	5780	6.54421
WT	P16	9	2	1	MYO7A	7	0.078	38319.3	32422	41225	5780	6.62963
WT	P16	9	2	1	MYO7A	4	0.097	39535.4	33424	42744	5780	6.84004
WT	P16	9	2	1	MYO7A	3	0.097	40201.2	32526	45767	5780	6.95523
WT	P16	9	2	1	MYO7A	9	0.094	40308	28330	46261	5780	6.9737
WT	P16	9	2	1	MYO7A	1	0.097	42038	32158	48540	5780	7.27301
WT	P16	9	2	1	MYO7A	11	0.109	42063.8	36916	46263	5780	7.27747
WT	P16	9	2	1	MYO7A	2	0.097	42487.3	35819	48596	5780	7.35075
WT	P16	9	2	1	MYO7A	14	0.103	44735.9	30908	52645	5780	7.73978
WT	P16	9	2	1	MYO7A	12	0.072	45686.9	41840	49451	5780	7.9043
WT	P16	9	2	2	MYO7A	16	0.036	30753.8	25615	35237	5780	5.32072
WT	P16	9	2	2	MYO7A	17	0.063	31834.1	26419	34624	5780	5.50763
WT	P16	9	2	2	MYO7A	25	0.078	32180.2	26004	38623	5780	5.56751
WT	P16	9	2	2	MYO7A	24	0.094	35893.8	27599	42328	5780	6.21
WT	P16	9	2	2	MYO7A	22	0.112	37402	27309	43180	5780	6.47093
WT	P16	9	2	2	MYO7A	15	0.06	38185.7	33277	41505	5780	6.60651
WT	P16	9	2	2	MYO7A	18	0.048	39313.1	30693	45015	5780	6.80157
WT	P16	9	2	2	MYO7A	21	0.109	41392	35315	47206	5780	7.16125
WT	P16	9	2	2	MYO7A	20	0.109	43095.7	32874	50084	5780	7.45601
WT	P16	9	2	2	MYO7A	19	0.078	43237.9	31531	49069	5780	7.48061
WT	P16	9	2	2	MYO7A	23	0.078	44710.2	36588	49073	5780	7.73533
WT	P16	9	3	1	MYO7A	5	0.103	28053.8	21795	32274	5330	5.26337
WT	P16	9	3	1	MYO7A	7	0.103	28202.2	24299	32203	5330	5.29122
WT	P16	9	3	1	MYO7A	6	0.103	28262	22821	32839	5330	5.30243
WT	P16	9	3	1	MYO7A	3	0.103	29070.8	22384	34287	5330	5.45418
WT	P16	9	3	1	MYO7A	4	0.103	30135.2	24208	35779	5330	5.65388
WT	P16	9	3	1	MYO7A	2	0.103	33510.6	29112	37510	5330	6.28716
WT	P16	9	3	1	MYO7A	1	0.103	34305.6	29980	38528	5330	6.43632
WT	P16	9	3	2	MYO7A	13	0.112	22925.1	17176	26741	5330	4.30114
WT	P16	9	3	2	MYO7A	14	0.097	22974.1	17596	27280	5330	4.31033
WT	P16	9	3	2	MYO7A	12	0.097	28624	24853	31540	5330	5.37036
WT	P16	9	3	2	MYO7A	10	0.097	31767.4	27802	34309	5330	5.96012
WT	P16	9	3	2	MYO7A	9	0.109	33422.3	27135	37954	5330	6.27061
WT	P16	9	3	2	MYO7A	11	0.103	34326.3	26755	39133	5330	6.44021
WT	P16	9	3	2	MYO7A	8	0.133	37708.5	27515	47028	5330	7.07477
WT	P16	10	2	1	MYO7A	10	0.097	32634.4	28760	36228	8290	3.9366
WT	P16	10	2	1	MYO7A	8	0.097	36749.4	28060	43198	8290	4.43298
WT	P16	10	2	1	MYO7A	3	0.036	37513.8	35635	38672	8290	4.52518
WT	P16	10	2	1	MYO7A	4	0.048	40515.6	36509	42710	8290	4.88728
WT	P16	10	2	1	MYO7A	7	0.063	41537.5	36896	44802	8290	5.01056
WT	P16	10	2	1	MYO7A	5	0.097	41688.9	34665	46478	8290	5.02881
WT	P16	10	2	1	MYO7A	2	0.139	43256.8	35628	47121	8290	5.21794
WT	P16	10	2	1	MYO7A	9	0.103	43277.7	36287	48553	8290	5.22047
WT	P16	10	2	1	MYO7A	1	0.097	43458.7	38312	47897	8290	5.24231
WT	P16	10	2	1	MYO7A	6	0.078	43978.2	37138	46774	8290	5.30497
WT	P16	10	2	2	MYO7A	18	0.048	28631.2	25166	31211	8290	3.4537
WT	P16	10	2	2	MYO7A	11	0.094	31619.8	25594	34803	8290	3.81421
WT	P16	10	2	2	MYO7A	14	0.063	31808	27552	35155	8290	3.83692
WT	P16	10	2	2	MYO7A	19	0.097	32424.6	25643	39439	8290	3.91129
WT	P16	10	2	2	MYO7A	12	0.085	33189.8	27852	37243	8290	4.0036
WT	P16	10	2	2	MYO7A	16	0.063	35509.7	33288	39979	8290	4.28343
WT	P16	10	2	2	MYO7A	13	0.048	35850.1	32642	37950	8290	4.3245
WT	P16	10	2	2	MYO7A	15	0.063	38978.6	34406	42129	8290	4.70188
WT	P16	10	2	2	MYO7A	17	0.036	39039.9	37742	40478	8290	4.70928
WT	P16	10	3	1	MYO7A	7	0.06	38460.1	33439	41168	11790	3.26209
WT	P16	10	3	1	MYO7A	10	0.063	39649.8	31887	43867	11790	3.363
WT	P16	10	3	1	MYO7A	6	0.072	42314.2	36662	46368	11790	3.58899
WT	P16	10	3	1	MYO7A	2	0.094	42485	34384	47931	11790	3.60347
WT	P16	10	3	1	MYO7A	5	0.109	43266.9	31340	49181	11790	3.66979
WT	P16	10	3	1	MYO7A	11	0.072	43900.6	33059	51830	11790	3.72355
WT	P16	10	3	1	MYO7A	1	0.072	43991.4	37675	46979	11790	3.73125
WT	P16	10	3	1	MYO7A	9	0.042	44715.6	42849	46279	11790	3.79267
WT	P16	10	3	1	MYO7A	3	0.094	45569.7	40943	49737	11790	3.86511
WT	P16	10	3	1	MYO7A	8	0.097	46468.6	42916	49267	11790	3.94135
WT	P16	10	3	1	MYO7A	4	0.109	48270	41600	53307	11790	4.09415
WT	P16	10	3	2	MYO7A	13	0.085	37735.8	30226	41042	11790	3.20066
WT	P16	10	3	2	MYO7A	14	0.072	39086.5	32242	43929	11790	3.31522
WT	P16	10	3	2	MYO7A	15	0.06	39134.6	34003	41733	11790	3.3193
WT	P16	10	3	2	MYO7A	12	0.094	43921.7	37137	49301	11790	3.72534
WT	P16	20	1	1	MYO7A	5	0.06	1404	1125	1629	741	1.89474
WT	P16	20	1	1	MYO7A	2	0.078	1412.58	1114	1675	741	1.90631
WT	P16	20	1	1	MYO7A	6	0.097	1416.53	1184	1602	741	1.91165
WT	P16	20	1	1	MYO7A	1	0.078	1537.15	1302	1757	741	2.07443
WT	P16	20	1	1	MYO7A	4	0.097	1582.75	1344	1823	741	2.13596
WT	P16	20	1	1	MYO7A	7	0.097	1643.56	1279	2023	741	2.21803
WT	P16	20	1	1	MYO7A	3	0.078	1720.38	1380	2140	741	2.32171
WT	P7	14	1	1	MYO7A	8	0.103	31564	27778	35234	7540	4.18621
WT	P7	14	1	1	MYO7A	9	0.109	31666.3	29153	34306	7540	4.19978
WT	P7	14	1	1	MYO7A	11	0.109	33209.8	27542	37328	7540	4.40448
WT	P7	14	1	1	MYO7A	2	0.097	35006.2	29770	38693	7540	4.64273
WT	P7	14	1	1	MYO7A	10	0.109	35087.9	23952	41780	7540	4.65356
WT	P7	14	1	1	MYO7A	7	0.103	36048.8	30653	40438	7540	4.78101
WT	P7	14	1	1	MYO7A	3	0.112	37178.1	32564	40890	7540	4.93078
WT	P7	14	1	1	MYO7A	4	0.097	37434	33886	41927	7540	4.96473
WT	P7	14	1	1	MYO7A	12	0.109	37565.5	29431	42431	7540	4.98217
WT	P7	14	1	1	MYO7A	5	0.103	38367.3	31290	45220	7540	5.0885
WT	P7	14	1	1	MYO7A	6	0.103	39181.2	34137	43704	7540	5.19645
WT	P7	14	1	1	MYO7A	1	0.127	40165.6	34555	43716	7540	5.327
WT	P7	14	1	2	MYO7A	19	0.063	24004.3	19883	27593	7540	3.18359
WT	P7	14	1	2	MYO7A	20	0.063	24130.2	22463	25974	7540	3.2003
WT	P7	14	1	2	MYO7A	27	0.063	25015.5	23519	26459	7540	3.31771
WT	P7	14	1	2	MYO7A	21	0.063	25084.4	22599	27738	7540	3.32684
WT	P7	14	1	2	MYO7A	13	0.094	26845.4	24045	30411	7540	3.5604
WT	P7	14	1	2	MYO7A	26	0.063	27792.1	24255	30182	7540	3.68596
WT	P7	14	1	2	MYO7A	17	0.063	28069.8	25538	31846	7540	3.72279
WT	P7	14	1	2	MYO7A	28	0.112	28325.3	23099	31948	7540	3.75667
WT	P7	14	1	2	MYO7A	18	0.063	28918	25828	31815	7540	3.83528
WT	P7	14	1	2	MYO7A	14	0.063	30128.1	26483	33367	7540	3.99577
WT	P7	14	1	2	MYO7A	16	0.063	30522.3	26424	33492	7540	4.04805
WT	P7	14	1	2	MYO7A	23	0.063	31100.1	26960	33973	7540	4.12468
WT	P7	14	1	2	MYO7A	25	0.103	32189.8	25551	37886	7540	4.26921
WT	P7	14	1	2	MYO7A	24	0.078	32288.1	28503	35171	7540	4.28224
WT	P7	14	1	2	MYO7A	15	0.063	32630.6	29294	35206	7540	4.32767
WT	P7	14	1	2	MYO7A	22	0.063	33041	30328	35186	7540	4.3821
WT	P7	14	2	1	MYO7A	7	0.078	26186.1	22964	29205	6185	4.2338
WT	P7	14	2	1	MYO7A	6	0.078	29989.7	27158	32955	6185	4.84877
WT	P7	14	2	1	MYO7A	4	0.078	39451.3	33360	43470	6185	6.37855
WT	P7	14	2	1	MYO7A	5	0.078	40275.4	34761	45133	6185	6.51178
WT	P7	14	2	1	MYO7A	2	0.078	41305.6	38360	44280	6185	6.67835
WT	P7	14	2	1	MYO7A	3	0.078	42580	37231	47591	6185	6.8844
WT	P7	14	2	1	MYO7A	1	0.097	44566.7	38282	48766	6185	7.20561
WT	P7	14	2	2	MYO7A	12	0.048	21209.3	19707	22516	6185	3.42915
WT	P7	14	2	2	MYO7A	13	0.06	21602.3	19642	22688	6185	3.49269
WT	P7	14	2	2	MYO7A	11	0.048	23730.3	22271	25059	6185	3.83675
WT	P7	14	2	2	MYO7A	14	0.048	24139.4	22545	25828	6185	3.9029
WT	P7	14	2	2	MYO7A	19	0.063	24396	21521	26510	6185	3.94438
WT	P7	14	2	2	MYO7A	18	0.036	25206.5	24193	25650	6185	4.07542
WT	P7	14	2	2	MYO7A	17	0.048	25297.9	22687	26922	6185	4.0902
WT	P7	14	2	2	MYO7A	16	0.048	26407.9	23932	28008	6185	4.26966
WT	P7	14	2	2	MYO7A	9	0.094	29261.5	24174	31770	6185	4.73104
WT	P7	14	2	2	MYO7A	15	0.06	30134.9	26547	31976	6185	4.87226
WT	P7	14	2	2	MYO7A	10	0.063	31683.8	27059	34564	6185	5.12268
WT	P7	14	2	2	MYO7A	8	0.078	36699.7	31789	40244	6185	5.93365
WT	P7	14	3	1	MYO7A	9	0.036	23037.6	21922	24061	7750	2.97259
WT	P7	14	3	1	MYO7A	5	0.078	29008.8	25007	32254	7750	3.74307
WT	P7	14	3	1	MYO7A	6	0.078	29924.1	26043	33053	7750	3.86117
WT	P7	14	3	1	MYO7A	7	0.094	30574.3	25969	34641	7750	3.94507
WT	P7	14	3	1	MYO7A	8	0.078	31001	26687	34142	7750	4.00012
WT	P7	14	3	1	MYO7A	1	0.078	31056.8	27425	33304	7750	4.00733
WT	P7	14	3	1	MYO7A	3	0.06	32398.7	29451	34432	7750	4.18047
WT	P7	14	3	1	MYO7A	2	0.063	32998.8	29569	35380	7750	4.2579
WT	P7	14	3	1	MYO7A	4	0.072	33851.8	29762	36824	7750	4.36797
WT	P7	14	3	2	MYO7A	20	0.048	19791.5	17197	21230	7750	2.55374
WT	P7	14	3	2	MYO7A	21	0.036	20411.4	19571	21025	7750	2.63373
WT	P7	14	3	2	MYO7A	10	0.048	22081.7	18260	26169	7750	2.84925
WT	P7	14	3	2	MYO7A	18	0.048	22081.7	18260	26169	7750	2.84925
WT	P7	14	3	2	MYO7A	19	0.036	22207.8	20310	24013	7750	2.86552
WT	P7	14	3	2	MYO7A	14	0.036	22887.1	21496	23786	7750	2.95317
WT	P7	14	3	2	MYO7A	22	0.036	23459.8	20213	25366	7750	3.02706
WT	P7	14	3	2	MYO7A	17	0.036	24115.8	23024	25237	7750	3.11171
WT	P7	14	3	2	MYO7A	15	0.036	24609.7	23253	25624	7750	3.17544
WT	P7	14	3	2	MYO7A	16	0.036	25176.3	21406	27832	7750	3.24856
WT	P7	14	3	2	MYO7A	11	0.048	26986.8	25818	28578	7750	3.48216
WT	P7	14	3	2	MYO7A	13	0.06	27923.4	24358	30142	7750	3.60302
WT	P7	14	3	2	MYO7A	12	0.06	30376.8	27306	33243	7750	3.91959
WT	P7	15	2	1	MYO7A	2	0.036	34311.3	30930	36140	5950	5.76661
WT	P7	15	2	1	MYO7A	3	0.048	34439.5	32051	36173	5950	5.78815
WT	P7	15	2	1	MYO7A	4	0.06	37131.7	35128	38975	5950	6.24061
WT	P7	15	2	1	MYO7A	1	0.036	37860.5	34867	40209	5950	6.36311
WT	P7	15	2	1	MYO7A	5	0.094	38206.3	35259	40620	5950	6.42123
WT	P7	22	1	1	MYO7A	15	0.048	34571.6	31996	36703	7320	4.72289
WT	P7	22	1	1	MYO7A	13	0.036	35249.2	33753	36175	7320	4.81547
WT	P7	22	1	1	MYO7A	2	0.063	37321.1	33139	40789	7320	5.09851
WT	P7	22	1	1	MYO7A	10	0.042	38704.7	33322	42291	7320	5.28753
WT	P7	22	1	1	MYO7A	11	0.06	38838.8	34822	43221	7320	5.30585
WT	P7	22	1	1	MYO7A	6	0.063	39900.2	36833	42737	7320	5.45085
WT	P7	22	1	1	MYO7A	3	0.063	41230.7	37529	43890	7320	5.63261
WT	P7	22	1	1	MYO7A	14	0.063	41600	39730	43917	7320	5.68306
WT	P7	22	1	1	MYO7A	5	0.063	42231	39450	44770	7320	5.76926
WT	P7	22	1	1	MYO7A	12	0.048	42290	39985	45361	7320	5.77732
WT	P7	22	1	1	MYO7A	4	0.063	43235.5	36608	47669	7320	5.90649
WT	P7	22	1	1	MYO7A	8	0.063	44466.3	41242	47045	7320	6.07464
WT	P7	22	1	1	MYO7A	7	0.063	44640.1	41095	47797	7320	6.09837
WT	P7	22	1	1	MYO7A	1	0.063	46933.3	40115	51741	7320	6.41165
WT	P7	22	1	1	MYO7A	9	0.063	47081.7	41845	51113	7320	6.43193
WT	P7	22	1	2	MYO7A	19	0.024	33538.4	31532	34402	7320	4.58175
WT	P7	22	1	2	MYO7A	25	0.063	33991.4	29834	36641	7320	4.64363
WT	P7	22	1	2	MYO7A	18	0.048	35766.8	33969	38091	7320	4.88618
WT	P7	22	1	2	MYO7A	24	0.048	35948.9	31200	38897	7320	4.91106
WT	P7	22	1	2	MYO7A	21	0.048	36589.4	32852	40173	7320	4.99856
WT	P7	22	1	2	MYO7A	22	0.036	38114.7	36178	40328	7320	5.20692
WT	P7	22	1	2	MYO7A	23	0.033	38220.2	34846	39813	7320	5.22134
WT	P7	22	1	2	MYO7A	16	0.036	38941.1	37068	40619	7320	5.31982
WT	P7	22	1	2	MYO7A	17	0.063	39529.8	35141	42506	7320	5.40025
WT	P7	22	1	2	MYO7A	20	0.063	43764.3	36679	48511	7320	5.97873
WT	P7	22	2	1	MYO7A	1	0.063	30694.8	27820	33657	5950	5.15879
WT	P7	22	2	1	MYO7A	3	0.036	35333	33608	37168	5950	5.93832
WT	P7	22	2	1	MYO7A	14	0.024	35840.4	34817	36935	5950	6.02359
WT	P7	22	2	1	MYO7A	15	0.024	36566.6	35823	37151	5950	6.14565
WT	P7	22	2	1	MYO7A	13	0.063	36617.4	33113	40223	5950	6.15419
WT	P7	22	2	1	MYO7A	8	0.024	36797.9	35457	38243	5950	6.18452
WT	P7	22	2	1	MYO7A	9	0.024	37791	37004	38487	5950	6.35143
WT	P7	22	2	1	MYO7A	4	0.048	38184	31231	42073	5950	6.41748
WT	P7	22	2	1	MYO7A	12	0.024	39124.2	35417	41030	5950	6.5755
WT	P7	22	2	1	MYO7A	10	0.036	39257.2	37249	41135	5950	6.59784
WT	P7	22	2	1	MYO7A	2	0.063	39553.8	34369	42238	5950	6.6477
WT	P7	22	2	1	MYO7A	11	0.024	39940.1	38692	41399	5950	6.71263
WT	P7	22	2	1	MYO7A	5	0.024	42298.2	41394	43297	5950	7.10895
WT	P7	22	2	1	MYO7A	7	0.042	43898.3	41283	45742	5950	7.37786
WT	P7	22	2	1	MYO7A	6	0.06	44010.8	36021	49324	5950	7.39677
WT	P7	22	2	2	MYO7A	27	0.063	25209.2	21792	27032	5950	4.23684
WT	P7	22	2	2	MYO7A	18	0.063	29104.7	25763	31086	5950	4.89154
WT	P7	22	2	2	MYO7A	28	0.063	29104.7	25763	31086	5950	4.89154
WT	P7	22	2	2	MYO7A	17	0.063	29859.2	27702	31065	5950	5.01835
WT	P7	22	2	2	MYO7A	16	0.063	31919	25918	35361	5950	5.36454
WT	P7	22	2	2	MYO7A	21	0.036	32347.2	30761	33896	5950	5.4365
WT	P7	22	2	2	MYO7A	25	0.036	32467.2	31154	33770	5950	5.45668
WT	P7	22	2	2	MYO7A	19	0.036	33584.2	31670	35648	5950	5.64441
WT	P7	22	2	2	MYO7A	22	0.036	33604.8	30582	35432	5950	5.64787
WT	P7	22	2	2	MYO7A	26	0.036	33633.3	32146	35050	5950	5.65266
WT	P7	22	2	2	MYO7A	20	0.036	36811.8	33487	39357	5950	6.18685
WT	P7	22	2	2	MYO7A	24	0.036	37278.4	35400	39285	5950	6.26528
WT	P7	22	2	2	MYO7A	23	0.036	39552.5	37514	40738	5950	6.64748
WT	P7	22	3	1	MYO7A	3	0.063	25736	23384	27729	4800	5.36167
WT	P7	22	3	1	MYO7A	10	0.063	25888.9	23645	27307	4800	5.39352
WT	P7	22	3	1	MYO7A	1	0.117	25369.6	20965	28498	4650	5.45584
WT	P7	22	3	1	MYO7A	4	0.048	26341.8	23211	28434	4800	5.48786
WT	P7	22	3	1	MYO7A	7	0.048	26345	24321	28185	4800	5.48854
WT	P7	22	3	1	MYO7A	2	0.063	26352.9	23734	28872	4800	5.49019
WT	P7	22	3	1	MYO7A	15	0.048	26353.8	24076	28317	4800	5.49038
WT	P7	22	3	1	MYO7A	14	0.048	27130.5	24414	29086	4800	5.65219
WT	P7	22	3	1	MYO7A	6	0.078	27879.7	24112	30886	4800	5.80828
WT	P7	22	3	1	MYO7A	5	0.078	27890.7	24286	30114	4800	5.81057
WT	P7	22	3	1	MYO7A	8	0.063	28485	26228	29870	4800	5.93438
WT	P7	22	3	1	MYO7A	9	0.048	28821.7	27583	30143	4800	6.00452
WT	P7	22	3	1	MYO7A	1	0.078	29128.5	24619	31795	4800	6.06844
WT	P7	22	3	1	MYO7A	11	0.078	30933.9	26472	34369	4800	6.44456
WT	P7	22	3	1	MYO7A	13	0.097	31435.6	23573	35051	4800	6.54908
WT	P7	22	3	1	MYO7A	12	0.094	33427.4	29182	36143	4800	6.96404
WT	P7	22	3	2	MYO7A	21	0.06	21146.3	18544	23364	4800	4.40548
WT	P7	22	3	2	MYO7A	22	0.048	22161.3	19421	23865	4800	4.61694
WT	P7	22	3	2	MYO7A	20	0.036	22768.3	21479	24084	4800	4.7434
WT	P7	22	3	2	MYO7A	19	0.063	23373	21666	25199	4800	4.86937
WT	P7	22	3	2	MYO7A	16	0.063	29441	27570	31311	4800	6.13353
WT	P7	22	3	2	MYO7A	17	0.036	29472.1	28298	31111	4800	6.14002
WT	P7	22	3	2	MYO7A	18	0.063	29924.3	27311	31879	4800	6.23423
WT	P7	23	1	1	MYO7A	2	0.103	28075.7	23933	31171	6570	4.27331
WT	P7	23	1	1	MYO7A	8	0.078	28343.7	24008	31415	6570	4.31411
WT	P7	23	1	1	MYO7A	1	0.103	29446.2	26257	32103	6570	4.48192
WT	P7	23	1	1	MYO7A	3	0.078	32371.4	30488	34795	6570	4.92715
WT	P7	23	1	1	MYO7A	11	0.097	32467.4	28274	35868	6570	4.94176
WT	P7	23	1	1	MYO7A	7	0.078	33183.9	29714	35342	6570	5.05083
WT	P7	23	1	1	MYO7A	10	0.078	33844.8	31016	36292	6570	5.15142
WT	P7	23	1	1	MYO7A	9	0.078	34182.3	28576	38277	6570	5.20278
WT	P7	23	1	1	MYO7A	5	0.078	35694.7	27220	40268	6570	5.43299
WT	P7	23	1	1	MYO7A	13	0.097	37019.5	30792	40936	6570	5.63462
WT	P7	23	1	1	MYO7A	14	0.078	37176.8	35140	39308	6570	5.65857
WT	P7	23	1	1	MYO7A	12	0.078	38262.5	33388	42001	6570	5.82382
WT	P7	23	1	1	MYO7A	6	0.078	38395.4	32978	42227	6570	5.84405
WT	P7	23	1	1	MYO7A	4	0.078	38636.2	33139	43324	6570	5.8807
WT	P7	23	1	2	MYO7A	25	0.078	25881	22825	27860	6570	3.93928
WT	P7	23	1	2	MYO7A	26	0.078	28541.3	26081	30193	6570	4.34418
WT	P7	23	1	2	MYO7A	24	0.078	29692	27384	31397	6570	4.51934
WT	P7	23	1	2	MYO7A	22	0.078	30388.8	27340	31774	6570	4.62539
WT	P7	23	1	2	MYO7A	18	0.078	31823.6	26873	34921	6570	4.84377
WT	P7	23	1	2	MYO7A	19	0.078	32599.7	26261	37708	6570	4.96191
WT	P7	23	1	2	MYO7A	21	0.078	33040.9	28791	35686	6570	5.02905
WT	P7	23	1	2	MYO7A	17	0.078	33301.9	28005	36227	6570	5.06878
WT	P7	23	1	2	MYO7A	16	0.078	34257.2	29395	37708	6570	5.21419
WT	P7	23	1	2	MYO7A	23	0.078	34913	31599	37879	6570	5.31401
WT	P7	23	1	2	MYO7A	15	0.078	35401	27204	40604	6570	5.38827
WT	P7	23	1	2	MYO7A	20	0.078	36072.7	29360	41116	6570	5.49052
WT	P7	23	2	1	MYO7A	11	0.097	28061.2	22249	32239	5780	4.85489
WT	P7	23	2	1	MYO7A	4	0.097	28952.4	25736	31841	5780	5.00907
WT	P7	23	2	1	MYO7A	13	0.097	30292.2	24386	34122	5780	5.24087
WT	P7	23	2	1	MYO7A	2	0.097	30325.9	26224	32536	5780	5.24669
WT	P7	23	2	1	MYO7A	10	0.097	31651	26225	36025	5780	5.47595
WT	P7	23	2	1	MYO7A	5	0.097	32020.7	24762	38427	5780	5.53991
WT	P7	23	2	1	MYO7A	12	0.097	32546.8	25942	38216	5780	5.63093
WT	P7	23	2	1	MYO7A	6	0.097	33361.4	28112	37695	5780	5.77188
WT	P7	23	2	1	MYO7A	8	0.097	33667.3	29585	36693	5780	5.8248
WT	P7	23	2	1	MYO7A	3	0.097	36700.6	29460	41761	5780	6.34958
WT	P7	23	2	1	MYO7A	9	0.097	39038.4	34866	42422	5780	6.75405
WT	P7	23	2	1	MYO7A	1	0.097	39225.2	31782	44294	5780	6.78638
WT	P7	23	2	1	MYO7A	7	0.097	41978.3	36295	46696	5780	7.26268
WT	P7	23	2	2	MYO7A	16	0.097	20911.5	16947	23375	5780	3.61791
WT	P7	23	2	2	MYO7A	25	0.097	23284.4	19652	26279	5780	4.02845
WT	P7	23	2	2	MYO7A	19	0.097	23513.5	19406	27539	5780	4.06808
WT	P7	23	2	2	MYO7A	15	0.097	24207.6	19837	27201	5780	4.18817
WT	P7	23	2	2	MYO7A	18	0.097	25064.9	18768	30962	5780	4.33648
WT	P7	23	2	2	MYO7A	23	0.097	25373.6	21912	28143	5780	4.3899
WT	P7	23	2	2	MYO7A	24	0.097	26368.6	21702	29467	5780	4.56204
WT	P7	23	2	2	MYO7A	22	0.097	26439.4	21786	29703	5780	4.5743
WT	P7	23	2	2	MYO7A	20	0.097	26480.8	21594	30335	5780	4.58146
WT	P7	23	2	2	MYO7A	17	0.097	26943.7	20535	33166	5780	4.66153
WT	P7	23	2	2	MYO7A	26	0.097	27533.7	22632	32054	5780	4.76361
WT	P7	23	2	2	MYO7A	14	0.097	29518.9	24942	32852	5780	5.10707
WT	P7	23	2	2	MYO7A	21	0.097	30090.6	24368	33763	5780	5.20599
WT	P7	23	2	2	MYO7A	27	0.097	30609.5	25209	34899	5780	5.29576
WT	P7	23	3	1	MYO7A	15	0.097	23433.4	19076	26530	4800	4.88197
WT	P7	23	3	1	MYO7A	10	0.078	24019.2	21234	26453	4800	5.004
WT	P7	23	3	1	MYO7A	8	0.048	24712.6	23116	25863	4800	5.14846
WT	P7	23	3	1	MYO7A	9	0.06	25438.2	23988	26660	4800	5.29962
WT	P7	23	3	1	MYO7A	12	0.097	25842.7	23198	28048	4800	5.38389
WT	P7	23	3	1	MYO7A	16	0.063	26010.6	23355	27996	4800	5.41888
WT	P7	23	3	1	MYO7A	6	0.085	27014.3	25288	28790	4800	5.62798
WT	P7	23	3	1	MYO7A	7	0.063	27067.3	24006	29399	4800	5.63902
WT	P7	23	3	1	MYO7A	11	0.063	27906.3	25779	29444	4800	5.81382
WT	P7	23	3	1	MYO7A	5	0.072	28061.4	23689	31174	4800	5.84612
WT	P7	23	3	1	MYO7A	13	0.097	28742.7	26383	31486	4800	5.98806
WT	P7	23	3	1	MYO7A	14	0.097	29016.1	26081	32152	4800	6.04501
WT	P7	23	3	1	MYO7A	4	0.048	30351.8	28494	32354	4800	6.32328
WT	P7	23	3	1	MYO7A	1	0.063	31107	27158	34026	4800	6.48062
WT	P7	23	3	1	MYO7A	3	0.063	33437.7	30427	34980	4800	6.96618
WT	P7	23	3	1	MYO7A	2	0.063	33646.2	30898	36079	4800	7.00962
WT	P7	23	3	2	MYO7A	19	0.048	22811.7	20797	24190	4800	4.75243
WT	P7	23	3	2	MYO7A	20	0.048	24474.1	20882	26628	4800	5.09876
WT	P7	23	3	2	MYO7A	22	0.036	26519.8	24554	27989	4800	5.52495
WT	P7	23	3	2	MYO7A	21	0.063	27181.1	23732	30299	4800	5.66273
WT	P7	23	3	2	MYO7A	17	0.036	27806.8	26728	28620	4800	5.79307
WT	P7	23	3	2	MYO7A	18	0.036	28808.3	26546	30514	4800	6.00174
WT	P7	24	1	1	MYO7A	16	0.03	33191.1	30323	35662	6830	4.8596
WT	P7	24	1	1	MYO7A	1	0.048	34961.3	30265	38136	6830	5.11879
WT	P7	24	1	1	MYO7A	15	0.048	35159.2	32168	37553	6830	5.14776
WT	P7	24	1	1	MYO7A	13	0.048	35881.2	31869	38461	6830	5.25347
WT	P7	24	1	1	MYO7A	12	0.048	37830.4	35955	39731	6830	5.53885
WT	P7	24	1	1	MYO7A	5	0.048	39334	36814	41358	6830	5.759
WT	P7	24	1	1	MYO7A	2	0.097	39776.8	34708	43967	6830	5.82384
WT	P7	24	1	1	MYO7A	7	0.103	40746.1	36642	44108	6830	5.96576
WT	P7	24	1	1	MYO7A	3	0.048	40838.2	37802	43477	6830	5.97924
WT	P7	24	1	1	MYO7A	6	0.072	42433.4	35617	46436	6830	6.2128
WT	P7	24	1	1	MYO7A	9	0.078	42442	37617	46356	6830	6.21405
WT	P7	24	1	1	MYO7A	14	0.063	43602.7	39360	47000	6830	6.38399
WT	P7	24	1	1	MYO7A	10	0.078	43825.9	39119	45964	6830	6.41668
WT	P7	24	1	1	MYO7A	4	0.085	44612.6	37452	48971	6830	6.53186
WT	P7	24	1	1	MYO7A	8	0.048	46329.4	42203	49360	6830	6.78322
WT	P7	24	1	1	MYO7A	11	0.097	47712.8	45262	50597	6830	6.98577
WT	P7	24	1	2	MYO7A	21	0.036	30455.3	28889	31894	6830	4.45905
WT	P7	24	1	2	MYO7A	28	0.048	32362.2	29620	34243	6830	4.73824
WT	P7	24	1	2	MYO7A	20	0.063	32414	28751	36325	6830	4.74583
WT	P7	24	1	2	MYO7A	22	0.048	33410.4	31919	34141	6830	4.89172
WT	P7	24	1	2	MYO7A	27	0.033	34609.8	32126	36725	6830	5.06732
WT	P7	24	1	2	MYO7A	26	0.078	35451.6	31334	38417	6830	5.19057
WT	P7	24	1	2	MYO7A	19	0.06	35753.4	30172	40970	6830	5.23476
WT	P7	24	1	2	MYO7A	23	0.063	37868.2	34224	41355	6830	5.5444
WT	P7	24	1	2	MYO7A	25	0.063	38138.8	35980	40555	6830	5.58401
WT	P7	24	1	2	MYO7A	17	0.048	39589.4	36876	41675	6830	5.79639
WT	P7	24	1	2	MYO7A	24	0.06	39938.7	37372	42674	6830	5.84754
WT	P7	24	1	2	MYO7A	18	0.048	40968.2	36916	44610	6830	5.99828
WT	P7	24	2	1	MYO7A	14	0.097	28525.3	22224	31933	6225	4.58237
WT	P7	24	2	1	MYO7A	15	0.063	30927.4	26422	35050	6225	4.96826
WT	P7	24	2	1	MYO7A	2	0.133	30943.6	25300	35199	6225	4.97085
WT	P7	24	2	1	MYO7A	16	0.078	31394.7	28077	34145	6225	5.04332
WT	P7	24	2	1	MYO7A	17	0.078	31950	28516	35445	6225	5.13253
WT	P7	24	2	1	MYO7A	1	0.112	32442.3	26731	38087	6225	5.21162
WT	P7	24	2	1	MYO7A	3	0.097	34242	27609	38846	6225	5.50072
WT	P7	24	2	1	MYO7A	4	0.103	35237.2	31257	39453	6225	5.6606
WT	P7	24	2	1	MYO7A	10	0.097	37624.2	32720	41061	6225	6.04405
WT	P7	24	2	1	MYO7A	9	0.097	37983.7	32523	42059	6225	6.1018
WT	P7	24	2	1	MYO7A	5	0.103	38287.6	32476	42544	6225	6.15061
WT	P7	24	2	1	MYO7A	6	0.097	38309.2	34519	40862	6225	6.15409
WT	P7	24	2	1	MYO7A	13	0.103	38359.5	32877	42571	6225	6.16216
WT	P7	24	2	1	MYO7A	8	0.097	39039.1	34034	42420	6225	6.27134
WT	P7	24	2	1	MYO7A	7	0.097	39217.1	34863	42430	6225	6.29994
WT	P7	24	2	1	MYO7A	12	0.097	39891.2	35232	43731	6225	6.40823
WT	P7	24	2	1	MYO7A	11	0.103	42760.9	35293	46901	6225	6.86922
WT	P7	24	3	1	MYO7A	2	0.036	16964.7	15301	18270	5010	3.38616
WT	P7	24	3	1	MYO7A	1	0.036	18245.3	17538	19212	5010	3.64178
WT	P7	24	3	1	MYO7A	3	0.036	19253.9	18299	20004	5010	3.8431
WT	P7	24	3	1	MYO7A	5	0.036	21881.2	20161	23573	5010	4.36751
WT	P7	24	3	1	MYO7A	4	0.036	22183.3	20156	23475	5010	4.42781
WT	P7	24	3	1	MYO7A	11	0.036	23537.8	22469	24691	5010	4.69815
WT	P7	24	3	1	MYO7A	10	0.036	24357	22687	25906	5010	4.86168
WT	P7	24	3	1	MYO7A	12	0.036	25503.3	23505	27098	5010	5.09049
WT	P7	24	3	1	MYO7A	9	0.036	26330.3	24503	27710	5010	5.25556
WT	P7	24	3	1	MYO7A	7	0.036	26959.9	25706	28130	5010	5.38122
WT	P7	24	3	1	MYO7A	8	0.036	26973.7	25334	28113	5010	5.38397
WT	P7	24	3	1	MYO7A	6	0.036	29966.2	26655	32351	5010	5.98127
WT	P7	24	3	2	MYO7A	24	0.036	20862.8	19258	21524	5010	4.16422
WT	P7	24	3	2	MYO7A	13	0.036	21359	20176	22443	5010	4.26327
WT	P7	24	3	2	MYO7A	14	0.036	24104.4	22607	25284	5010	4.81126
WT	P7	24	3	2	MYO7A	26	0.036	26936.8	25933	27687	5010	5.37661
WT	P7	24	3	2	MYO7A	27	0.036	27010.5	25575	28330	5010	5.39132
WT	P7	24	3	2	MYO7A	25	0.036	27329.5	26131	28470	5010	5.45499
WT	P7	24	3	2	MYO7A	15	0.036	28089.4	25256	31225	5010	5.60667
WT	P7	24	3	2	MYO7A	17	0.036	28188	25814	29943	5010	5.62635
WT	P7	24	3	2	MYO7A	16	0.036	29652.8	28014	30694	5010	5.91873
WT	P7	24	3	2	MYO7A	18	0.036	29677.1	27449	31582	5010	5.92357
WT	P7	24	3	2	MYO7A	23	0.036	29806.8	26962	31869	5010	5.94947
WT	P7	24	3	2	MYO7A	19	0.036	30498.7	29011	32039	5010	6.08756
WT	P7	24	3	2	MYO7A	21	0.036	31062.1	29711	32148	5010	6.20002
WT	P7	24	3	2	MYO7A	22	0.036	33293.8	30136	35280	5010	6.64548
WT	P7	24	3	2	MYO7A	20	0.036	33923.2	30922	36191	5010	6.77111
WT	P7	29	1	1	MYO7A	13	0.063	26226.5	22554	28962	6502	4.03361
WT	P7	29	1	1	MYO7A	6	0.063	31288	28311	34065	6502	4.81207
WT	P7	29	1	1	MYO7A	7	0.063	32377.1	27536	34952	6502	4.97956
WT	P7	29	1	1	MYO7A	11	0.063	33442.3	30012	36860	6502	5.14339
WT	P7	29	1	1	MYO7A	2	0.063	33793.8	26921	38898	6502	5.19745
WT	P7	29	1	1	MYO7A	4	0.063	34730.9	30927	36823	6502	5.34157
WT	P7	29	1	1	MYO7A	12	0.063	34927.7	27808	40058	6502	5.37184
WT	P7	29	1	1	MYO7A	3	0.063	36191.5	32426	38661	6502	5.56621
WT	P7	29	1	1	MYO7A	1	0.063	36656.2	32572	40121	6502	5.63769
WT	P7	29	1	1	MYO7A	10	0.063	36887.9	30952	41801	6502	5.67332
WT	P7	29	1	1	MYO7A	8	0.063	37275	31977	39797	6502	5.73286
WT	P7	29	1	1	MYO7A	9	0.063	38007.1	34933	40592	6502	5.84545
WT	P7	29	1	1	MYO7A	5	0.063	39650	33976	42997	6502	6.09813
WT	P7	29	1	2	MYO7A	16	0.063	23314.8	21445	25157	6502	3.58578
WT	P7	29	1	2	MYO7A	26	0.063	24015	21687	25822	6502	3.69348
WT	P7	29	1	2	MYO7A	28	0.063	25481.5	22392	27293	6502	3.91903
WT	P7	29	1	2	MYO7A	25	0.063	26212.6	21853	28612	6502	4.03147
WT	P7	29	1	2	MYO7A	18	0.063	26727.9	24237	28713	6502	4.11071
WT	P7	29	1	2	MYO7A	15	0.063	26986	22950	29594	6502	4.15042
WT	P7	29	1	2	MYO7A	20	0.063	28324.5	25864	31037	6502	4.35627
WT	P7	29	1	2	MYO7A	27	0.063	28391.6	21703	32876	6502	4.3666
WT	P7	29	1	2	MYO7A	24	0.063	28479.6	24321	31558	6502	4.38013
WT	P7	29	1	2	MYO7A	17	0.063	28536.2	25464	31216	6502	4.38883
WT	P7	29	1	2	MYO7A	21	0.063	28669.9	25513	32856	6502	4.40939
WT	P7	29	1	2	MYO7A	23	0.063	29181.6	25979	31333	6502	4.48809
WT	P7	29	1	2	MYO7A	22	0.063	31416.7	27885	34212	6502	4.83185
WT	P7	29	1	2	MYO7A	14	0.063	32936.4	28346	36910	6502	5.06558
WT	P7	29	1	2	MYO7A	19	0.063	35771.7	30909	39016	6502	5.50164
WT	P7	29	3	1	MYO7A	1	0.097	20157.1	17286	22427	5220	3.86152
WT	P7	29	3	1	MYO7A	10	0.063	23052.3	21162	24717	5220	4.41616
WT	P7	29	3	1	MYO7A	9	0.063	23710.5	22359	24763	5220	4.54225
WT	P7	29	3	1	MYO7A	8	0.078	25121	21881	27389	5220	4.81245
WT	P7	29	3	1	MYO7A	5	0.078	25247.8	22970	27981	5220	4.83674
WT	P7	29	3	1	MYO7A	3	0.078	28048.9	24174	30611	5220	5.37336
WT	P7	29	3	1	MYO7A	4	0.078	28114.5	23366	32159	5220	5.38593
WT	P7	29	3	1	MYO7A	2	0.078	28192.8	25887	29846	5220	5.40092
WT	P7	29	3	1	MYO7A	7	0.078	28968.5	24850	33672	5220	5.54953
WT	P7	29	3	1	MYO7A	6	0.29	29655.2	20789	36648	5220	5.68108
WT	P7	29	3	2	MYO7A	17	0.048	23983.9	22274	25283	5220	4.59461
WT	P7	29	3	2	MYO7A	11	0.063	24702.4	21901	26630	5220	4.73226
WT	P7	29	3	2	MYO7A	16	0.085	24979.6	23373	26157	5220	4.78537
WT	P7	29	3	2	MYO7A	14	0.063	25205	22606	27493	5220	4.82854
WT	P7	29	3	2	MYO7A	13	0.078	25348.2	22895	27860	5220	4.85598
WT	P7	29	3	2	MYO7A	12	0.063	26366.9	23189	28209	5220	5.05113
WT	P7	29	3	2	MYO7A	15	0.112	27205.5	24196	29385	5220	5.21178
WT	P7	37	1	1	MYO7A	7	0.063	20575.3	17609	22623	5490	3.74778
WT	P7	37	1	1	MYO7A	13	0.063	22249.6	17706	24958	5490	4.05275
WT	P7	37	1	1	MYO7A	3	0.063	23998.4	21903	25771	5490	4.37129
WT	P7	37	1	1	MYO7A	9	0.063	24117.6	21364	26460	5490	4.393
WT	P7	37	1	1	MYO7A	5	0.063	24296.9	21835	25992	5490	4.42566
WT	P7	37	1	1	MYO7A	6	0.063	25029.2	22880	26993	5490	4.55905
WT	P7	37	1	1	MYO7A	15	0.063	25888.8	22322	28483	5490	4.71562
WT	P7	37	1	1	MYO7A	10	0.063	26229.4	22595	28980	5490	4.77767
WT	P7	37	1	1	MYO7A	4	0.063	26438.4	23392	29081	5490	4.81573
WT	P7	37	1	1	MYO7A	14	0.063	26832.4	23726	29484	5490	4.8875
WT	P7	37	1	1	MYO7A	12	0.063	27122	23354	29905	5490	4.94026
WT	P7	37	1	1	MYO7A	11	0.063	28514	24906	31492	5490	5.19382
WT	P7	37	1	1	MYO7A	8	0.063	29620.4	24860	32631	5490	5.39533
WT	P7	37	1	1	MYO7A	1	0.063	32808.4	29891	36220	5490	5.97603
WT	P7	37	1	1	MYO7A	2	0.063	33345.5	29728	36164	5490	6.07387
WT	P7	37	1	2	MYO7A	21	0.036	20015.2	18280	22239	5490	3.64575
WT	P7	37	1	2	MYO7A	22	0.036	21604	19479	23584	5490	3.93515
WT	P7	37	1	2	MYO7A	20	0.036	22548.1	20444	24467	5490	4.10712
WT	P7	37	1	2	MYO7A	19	0.036	22587	20852	24220	5490	4.11421
WT	P7	37	1	2	MYO7A	18	0.036	24874.7	22832	26377	5490	4.5309
WT	P7	37	1	2	MYO7A	23	0.036	25472.1	22270	29105	5490	4.63972
WT	P7	37	1	2	MYO7A	16	0.036	26621	22942	28611	5490	4.849
WT	P7	37	1	2	MYO7A	17	0.036	26658.4	24722	28189	5490	4.85581
WT	P7	37	1	2	MYO7A	24	0.036	27262.4	24632	28954	5490	4.96583
WT	P7	37	1	2	MYO7A	26	0.036	27262.4	24632	28954	5490	4.96583
WT	P7	37	1	2	MYO7A	25	0.036	27972.6	25409	30099	5490	5.09519
WT	P7	37	2	1	MYO7A	3	0.036	23797.1	20595	25811	5810	4.09588
WT	P7	37	2	1	MYO7A	12	0.036	25984	22790	28799	5810	4.47229
WT	P7	37	2	1	MYO7A	11	0.036	28224.9	25304	30443	5810	4.85799
WT	P7	37	2	1	MYO7A	7	0.036	28442.1	25993	30705	5810	4.89537
WT	P7	37	2	1	MYO7A	13	0.036	28823.7	25821	32137	5810	4.96104
WT	P7	37	2	1	MYO7A	2	0.036	29096.9	26793	30510	5810	5.00808
WT	P7	37	2	1	MYO7A	6	0.036	29426.1	27836	30708	5810	5.06473
WT	P7	37	2	1	MYO7A	10	0.036	29462.1	27453	30842	5810	5.07093
WT	P7	37	2	1	MYO7A	9	0.036	29537.7	27719	31062	5810	5.08394
WT	P7	37	2	1	MYO7A	8	0.036	29924.4	26304	32375	5810	5.1505
WT	P7	37	2	1	MYO7A	5	0.036	30063.9	28905	31278	5810	5.17451
WT	P7	37	2	1	MYO7A	4	0.036	30162.2	28166	31818	5810	5.19142
WT	P7	37	2	1	MYO7A	1	0.036	34350.9	33222	35846	5810	5.91238
WT	P7	37	2	2	MYO7A	25	0.036	23364	22567	23824	5810	4.02134
WT	P7	37	2	2	MYO7A	14	0.036	25768.8	24316	26983	5810	4.43524
WT	P7	37	2	2	MYO7A	20	0.036	26493	25430	27554	5810	4.5599
WT	P7	37	2	2	MYO7A	18	0.036	27255.6	26293	27804	5810	4.69115
WT	P7	37	2	2	MYO7A	24	0.036	27259.9	25535	28914	5810	4.6919
WT	P7	37	2	2	MYO7A	19	0.036	27399.8	26072	28316	5810	4.71596
WT	P7	37	2	2	MYO7A	15	0.036	28029.6	26270	29462	5810	4.82437
WT	P7	37	2	2	MYO7A	16	0.036	28737.2	27614	29949	5810	4.94617
WT	P7	37	2	2	MYO7A	21	0.036	29489.8	27111	31608	5810	5.07569
WT	P7	37	2	2	MYO7A	22	0.036	29641.8	27735	31010	5810	5.10185
WT	P7	37	2	2	MYO7A	23	0.036	29717.7	27591	31057	5810	5.11492
WT	P7	37	2	2	MYO7A	17	0.036	30828.6	29423	31959	5810	5.30612
WT	P7	37	3	1	MYO7A	11	0.097	16183.2	14609	18327	5275	3.0679
WT	P7	37	3	1	MYO7A	13	0.097	16260.2	14660	17640	5275	3.08251
WT	P7	37	3	1	MYO7A	9	0.097	18534.3	17317	20005	5275	3.51361
WT	P7	37	3	1	MYO7A	12	0.097	19154.2	16715	20782	5275	3.63112
WT	P7	37	3	1	MYO7A	4	0.097	19527.9	16160	21392	5275	3.70198
WT	P7	37	3	1	MYO7A	10	0.097	20070.3	18655	21232	5275	3.80479
WT	P7	37	3	1	MYO7A	5	0.097	20174.2	18201	22959	5275	3.82448
WT	P7	37	3	1	MYO7A	2	0.097	21029.2	18072	23640	5275	3.98658
WT	P7	37	3	1	MYO7A	7	0.097	21344.4	17093	24272	5275	4.04633
WT	P7	37	3	1	MYO7A	3	0.097	22350.4	18359	26240	5275	4.23705
WT	P7	37	3	1	MYO7A	1	0.097	22405.7	20058	25509	5275	4.24753
WT	P7	37	3	1	MYO7A	6	0.097	23564.2	19230	26804	5275	4.46714
WT	P7	37	3	1	MYO7A	8	0.097	27823.3	19722	31698	5275	5.27456

## Sheet: Figure 5c (harmonin)
Genotype	Cochlea	Image	Cell	Type	ROI	Area	Mean_Harm	Min_Harm	Max_Harm	Mean_Actin	Avg_Actin	RatioToActin
WT	1	2	1	2	1	0.074	2213.32	1592	2725	3423.92	3762.45	0.588266
WT	1	2	1	2	2	0.074	2429.08	1661	2972	4746.86	3762.45	0.645611
WT	1	2	1	2	3	0.074	1968.27	1506	2437	3844.51	3762.45	0.523135
WT	1	2	1	2	4	0.074	2240.32	1557	2896	2760.46	3762.45	0.595443
WT	1	2	1	2	5	0.074	2517.32	1847	3002	3143.7	3762.45	0.669065
WT	1	2	1	2	6	0.074	2044.89	1438	2359	2761.35	3762.45	0.5435
WT	1	2	1	2	7	0.074	1495.3	1027	1852	2804.73	3762.45	0.397426
WT	1	2	1	2	8	0.074	2237.73	1454	3081	3290.59	3762.45	0.594753
WT	1	2	1	2	9	0.074	2106.43	1402	2693	3616.14	3762.45	0.559856
WT	1	2	1	2	10	0.074	2036.95	1569	2366	4597.97	3762.45	0.541388
WT	1	2	1	2	11	0.074	2059.86	1687	2524	4754.78	3762.45	0.547479
WT	1	2	1	2	12	0.074	2007.81	1679	2300	5046.73	3762.45	0.533644
WT	1	2	1	2	13	0.074	2231.19	1683	2758	5052	3762.45	0.593015
WT	1	2	1	2	14	0.074	1855.65	1458	2130	2830.57	3762.45	0.493202
WT	1	2	2	2	1	0.074	2339.03	1818	2869	3875.62	4018.15	0.582115
WT	1	2	2	2	2	0.074	2086.57	1726	2367	3976.3	4018.15	0.519285
WT	1	2	2	2	3	0.074	2213.14	1749	2631	3958	4018.15	0.550784
WT	1	2	2	2	4	0.074	2366.59	1722	2900	5068.49	4018.15	0.588976
WT	1	2	2	2	5	0.074	2024.6	1674	2330	3803.51	4018.15	0.503862
WT	1	2	2	2	6	0.074	1741.24	1279	2087	3262.49	4018.15	0.433344
WT	1	2	2	2	7	0.074	2714.22	1821	3608	4299.62	4018.15	0.675489
WT	1	2	2	2	8	0.074	2157.49	1604	2733	5511.89	4018.15	0.536935
WT	1	2	2	2	9	0.074	2014.81	1596	2389	3134.08	4018.15	0.501427
WT	1	2	2	2	10	0.074	1749.4	1106	2127	4686.84	4018.15	0.435375
WT	1	2	2	2	11	0.074	1758.73	1170	2246	4929.03	4018.15	0.437696
WT	1	2	2	2	12	0.074	1689.35	1196	2165	3726.24	4018.15	0.42043
WT	1	2	2	2	13	0.074	1745.22	1219	2173	3076.73	4018.15	0.434333
WT	1	2	2	2	14	0.074	1467.6	1133	1734	2945.3	4018.15	0.365241
WT	1	2	3	2	1	0.074	2079.65	1542	2676	2020.32	4070.59	0.510896
WT	1	2	3	2	2	0.074	1673.81	1171	2043	2304.46	4070.59	0.411196
WT	1	2	3	2	3	0.074	1373.13	1053	1745	2540.7	4070.59	0.33733
WT	1	2	3	2	4	0.074	2026.51	1234	2649	5091.32	4070.59	0.497842
WT	1	2	3	2	5	0.074	1990.51	1505	2342	6042.32	4070.59	0.488999
WT	1	2	3	2	6	0.074	1988.76	1624	2381	3264.76	4070.59	0.488567
WT	1	2	3	2	7	0.074	2268.95	1467	2790	4761.22	4070.59	0.557399
WT	1	2	3	2	8	0.074	1802.81	1297	2237	5308.6	4070.59	0.442887
WT	1	2	3	2	9	0.074	2559.97	1658	3394	6165.84	4070.59	0.628894
WT	1	2	3	2	10	0.074	2116.59	1621	2526	4212.51	4070.59	0.519972
WT	1	2	3	2	11	0.074	2029.11	1776	2296	3954.03	4070.59	0.49848
WT	1	2	3	2	12	0.074	2410.73	1671	3063	4410.57	4070.59	0.592231
WT	1	2	3	2	13	0.074	1942.22	1406	2281	3932.84	4070.59	0.477133
WT	1	2	3	2	14	0.074	1886.03	1596	2156	3684.32	4070.59	0.46333
WT	1	2	3	2	15	0.074	1697.7	1254	2270	3340.3	4070.59	0.417065
WT	1	2	3	2	16	0.074	1818.76	1354	2270	4095.38	4070.59	0.446804
WT	1	3	1	1	1	0.074	2633.65	1764	3399	4094.27	4650.49	0.566316
WT	1	3	1	1	2	0.074	2333.43	1633	2925	4575.73	4650.49	0.50176
WT	1	3	1	1	3	0.074	2375.84	1594	2927	5492.22	4650.49	0.510879
WT	1	3	1	1	4	0.074	1711.97	1062	2158	5737.86	4650.49	0.368127
WT	1	3	1	1	5	0.074	1544.95	1110	2232	4097.62	4650.49	0.332211
WT	1	3	1	1	6	0.074	1852.13	1229	2325	4534.3	4650.49	0.398267
WT	1	3	1	1	7	0.074	1708.38	1281	1981	3800.84	4650.49	0.367354
WT	1	3	1	1	8	0.074	1702.6	1251	2003	4871.08	4650.49	0.366111
WT	1	3	2	1	1	0.074	1467.35	1014	1973	2792.54	3855.67	0.380569
WT	1	3	2	1	2	0.074	1718.22	1207	2268	2607.11	3855.67	0.445633
WT	1	3	2	1	3	0.074	1826.3	1288	2311	2786.62	3855.67	0.473665
WT	1	3	2	1	4	0.074	1501.08	1057	1946	3067.95	3855.67	0.389317
WT	1	3	2	1	5	0.074	1655.65	1186	1973	2837.76	3855.67	0.429406
WT	1	3	2	1	6	0.074	2173.76	1656	2738	3081.7	3855.67	0.563781
WT	1	3	2	1	7	0.074	1568.87	1268	1904	3395.3	3855.67	0.406898
WT	1	3	2	1	8	0.074	1862.46	1372	2241	5601.35	3855.67	0.483044
WT	1	3	2	1	9	0.074	1952.68	1442	2445	4095.65	3855.67	0.506442
WT	1	3	2	1	10	0.074	1884.68	1279	2257	5774.95	3855.67	0.488806
WT	1	3	2	1	11	0.074	1492.84	1050	1801	4884.27	3855.67	0.38718
WT	1	3	2	1	12	0.074	1586.16	1091	1880	4758.49	3855.67	0.411384
WT	1	3	2	1	13	0.074	1313.84	973	1513	4440.08	3855.67	0.340754
WT	1	3	3	1	1	0.074	1622.57	1287	1943	2423.46	3669.01	0.442236
WT	1	3	3	1	2	0.074	2073.49	1443	2606	3647.78	3669.01	0.565135
WT	1	3	3	1	3	0.074	1733.05	1338	2062	4445.49	3669.01	0.472349
WT	1	3	3	1	4	0.074	1492.65	1048	1857	4130.16	3669.01	0.406826
WT	1	3	3	1	5	0.074	1442.81	1028	1784	2299.51	3669.01	0.393242
WT	1	3	3	1	6	0.074	2050.3	1515	2491	3581.22	3669.01	0.558815
WT	1	3	3	1	7	0.074	1208.05	861	1517	4053.05	3669.01	0.329259
WT	1	3	3	1	8	0.074	2168.95	1412	2889	3782.27	3669.01	0.591153
WT	1	3	3	1	9	0.074	2208.68	1665	2581	3727.76	3669.01	0.601981
WT	1	3	3	1	10	0.074	1367.78	971	1655	3475.65	3669.01	0.372794
WT	1	3	3	1	11	0.074	1738.13	1411	2005	3417.27	3669.01	0.473734
WT	1	3	3	1	12	0.074	1254.35	880	1610	5044.51	3669.01	0.341877
WT	1	4	1	2	1	0.074	1751.73	1173	2227	3351.78	3058.5	0.572741
WT	1	4	1	2	2	0.074	1478.89	1032	1834	3068.68	3058.5	0.483535
WT	1	4	1	2	3	0.074	1411.7	1008	1701	2145.81	3058.5	0.461567
WT	1	4	1	2	4	0.074	1271.11	1039	1521	1870.49	3058.5	0.415598
WT	1	4	1	2	5	0.074	1249.7	903	1509	2247.03	3058.5	0.4086
WT	1	4	1	2	6	0.074	1078.89	800	1335	2800.19	3058.5	0.352752
WT	1	4	1	2	7	0.074	1416.89	984	1737	2750.11	3058.5	0.463263
WT	1	4	1	2	8	0.074	1251.35	883	1693	4239.22	3058.5	0.409138
WT	1	4	1	2	9	0.074	1345.16	1017	1667	2440.59	3058.5	0.439811
WT	1	4	1	2	10	0.074	1506.78	1001	1935	3956.27	3058.5	0.492654
WT	1	4	1	2	11	0.074	1070.49	766	1231	2514.7	3058.5	0.350003
WT	1	4	1	2	12	0.074	1415.16	1197	1566	3577.14	3058.5	0.462698
WT	1	4	1	2	13	0.074	1586.3	1117	1993	3975.97	3058.5	0.518651
WT	1	4	1	2	14	0.074	1457.68	1057	1771	2552.76	3058.5	0.476598
WT	1	4	1	2	15	0.074	1369.13	987	1669	4386.81	3058.5	0.447649
WT	1	4	2	2	1	0.074	1724.16	1153	2243	3092.7	3209.99	0.537123
WT	1	4	2	2	2	0.074	1309.81	978	1593	2844.22	3209.99	0.408041
WT	1	4	2	2	3	0.074	1380.46	1097	1536	3709.92	3209.99	0.43005
WT	1	4	2	2	4	0.074	1457.57	1101	1801	5621.89	3209.99	0.454072
WT	1	4	2	2	5	0.074	1314.11	904	1638	2861.14	3209.99	0.40938
WT	1	4	2	2	6	0.074	1343.62	973	1548	1897.11	3209.99	0.418575
WT	1	4	2	2	7	0.074	1419.7	1071	1705	3796.41	3209.99	0.442276
WT	1	4	2	2	8	0.074	1243.46	907	1570	2630.95	3209.99	0.387371
WT	1	4	2	2	9	0.074	1485.54	1123	1678	3863.68	3209.99	0.462786
WT	1	4	2	2	10	0.074	1032.43	792	1196	1781.95	3209.99	0.32163
WT	1	4	3	2	1	0.074	1542.22	1023	1956	4061.89	3827.29	0.402952
WT	1	4	3	2	2	0.074	1504.51	1031	1894	3602.78	3827.29	0.393102
WT	1	4	3	2	3	0.074	1460.16	1028	1837	2634.95	3827.29	0.381513
WT	1	4	3	2	4	0.074	1270.16	947	1528	3635.78	3827.29	0.33187
WT	1	4	3	2	5	0.074	1333.65	929	1642	3097.92	3827.29	0.348458
WT	1	4	3	2	6	0.074	1322.76	1034	1575	4908.38	3827.29	0.345612
WT	1	4	3	2	7	0.074	2183.38	1281	2910	3294.81	3827.29	0.570476
WT	1	4	3	2	8	0.074	1156.95	907	1418	3155.22	3827.29	0.302288
WT	1	4	3	2	9	0.074	882.351	660	1054	2646.32	3827.29	0.230542
WT	1	4	3	2	10	0.074	1275.16	990	1518	3969.27	3827.29	0.333176
WT	1	4	3	2	11	0.074	1298.35	943	1666	4902.97	3827.29	0.339235
WT	1	4	3	2	12	0.074	1372.13	976	1713	4746.32	3827.29	0.358513
WT	1	4	3	2	13	0.074	1127.6	658	1436	5098.16	3827.29	0.29462
WT	2	1	1	2	1	0.074	1301.65	1092	1538	3554.7	3640.49	0.357548
WT	2	1	1	2	2	0.074	1340.03	1027	1584	3965.11	3640.49	0.36809
WT	2	1	1	2	3	0.074	1193.84	891	1497	4302.62	3640.49	0.327933
WT	2	1	1	2	4	0.074	1174.08	937	1374	3627.16	3640.49	0.322506
WT	2	1	1	2	5	0.074	1230.49	1054	1438	3693.43	3640.49	0.338
WT	2	1	1	2	6	0.074	1195.08	929	1371	2457.27	3640.49	0.328275
WT	2	1	1	2	7	0.074	1369.54	977	1652	4468.68	3640.49	0.376197
WT	2	1	1	2	8	0.074	1057.68	855	1261	2852.19	3640.49	0.290531
WT	2	1	1	2	9	0.074	1429.68	966	1832	3843.24	3640.49	0.392715
WT	2	1	2	2	1	0.074	1342.24	994	1682	5214.84	4505.36	0.297921
WT	2	1	2	2	2	0.074	1048.65	845	1273	3456.84	4505.36	0.232756
WT	2	1	2	2	3	0.074	880.108	755	1013	3356.81	4505.36	0.195347
WT	2	1	2	2	4	0.074	1095.87	907	1297	4678.6	4505.36	0.243236
WT	2	1	2	2	5	0.074	1256.76	1002	1437	4187.89	4505.36	0.278947
WT	2	1	2	2	6	0.074	1302.22	898	1595	5176.65	4505.36	0.289037
WT	2	1	2	2	7	0.074	1091.19	829	1246	4355.68	4505.36	0.242198
WT	2	1	2	2	8	0.074	974.486	700	1219	3415.49	4505.36	0.216295
WT	2	1	2	2	9	0.074	1002.6	855	1166	5396.43	4505.36	0.222534
WT	2	1	2	2	10	0.074	984.568	702	1148	5011.6	4505.36	0.218533
WT	2	1	2	2	11	0.074	900.351	787	994	5308.16	4505.36	0.19984
WT	2	1	3	2	1	0.074	1290.87	925	1591	5258.7	4567.3	0.282632
WT	2	1	3	2	2	0.074	1201.7	972	1396	4786.11	4567.3	0.26311
WT	2	1	3	2	3	0.074	1155.38	710	1479	4313.62	4567.3	0.252967
WT	2	1	3	2	4	0.074	1254.57	994	1531	3910.78	4567.3	0.274685
WT	2	2	1	2	1	0.074	1117	888	1366	3185.57	3337.44	0.334687
WT	2	2	1	2	2	0.074	996.135	721	1193	3098.76	3337.44	0.298472
WT	2	2	1	2	3	0.074	954.784	668	1145	3022.78	3337.44	0.286082
WT	2	2	1	2	4	0.074	1107.35	916	1318	4207.78	3337.44	0.331796
WT	2	2	1	2	5	0.074	901.919	693	1052	4829.14	3337.44	0.270242
WT	2	2	1	2	6	0.074	1089	882	1306	3044.03	3337.44	0.326298
WT	2	2	1	2	7	0.074	1001.22	791	1209	4122.32	3337.44	0.299995
WT	2	2	1	2	8	0.074	894.432	734	1050	2636.24	3337.44	0.267999
WT	2	2	1	2	9	0.074	844.622	596	1058	1890.38	3337.44	0.253074
WT	2	2	2	2	1	0.074	1225.11	968	1450	2825.46	3233.79	0.378845
WT	2	2	2	2	2	0.074	1024.3	830	1225	2389.46	3233.79	0.316748
WT	2	2	2	2	3	0.074	917.189	653	1062	2565.35	3233.79	0.283626
WT	2	2	2	2	4	0.074	1174.97	907	1506	3289.65	3233.79	0.363342
WT	2	2	2	2	5	0.074	1103.97	942	1288	3755.54	3233.79	0.341386
WT	2	2	2	2	6	0.074	1070.05	839	1297	3234.43	3233.79	0.330897
WT	2	2	2	2	7	0.074	921.595	717	1042	3230.03	3233.79	0.284989
WT	2	2	2	2	8	0.074	925.73	707	1101	3145.38	3233.79	0.286267
WT	2	2	2	2	9	0.074	1022.65	815	1141	4068.03	3233.79	0.316238
WT	2	2	2	2	10	0.074	1007.76	819	1140	3834.62	3233.79	0.311633
WT	4	2	2	2	1	0.074	1128.11	980	1287	3083.57	2805.96	0.40204
WT	4	2	2	2	2	0.074	1038.68	851	1201	3686.57	2805.96	0.370168
WT	4	2	2	2	3	0.074	988.541	701	1157	2229.89	2805.96	0.352301
WT	4	2	2	2	4	0.074	1175.54	960	1463	3526.11	2805.96	0.418944
WT	4	2	2	2	5	0.074	1105.05	924	1244	3053.62	2805.96	0.393824
WT	4	2	2	2	6	0.074	881.595	646	1103	2012.43	2805.96	0.314187
WT	4	2	2	2	7	0.074	1192.62	965	1353	2580.92	2805.96	0.425032
WT	4	2	2	2	8	0.074	851.324	635	959	2274.57	2805.96	0.303399
WT	4	2	2	2	9	0.074	1001.19	786	1164	4280.6	2805.96	0.225116
deltaC	1	1	1	2	1	0.074	1416.05	844	1883	2648	2565.14	0.552038
deltaC	1	1	1	2	2	0.074	1315.19	847	1605	2688.59	2565.14	0.512716
deltaC	1	1	1	2	3	0.074	1147.89	863	1385	1777.84	2565.14	0.447497
deltaC	1	1	1	2	4	0.074	941.541	690	1189	2170.35	2565.14	0.367053
deltaC	1	1	1	2	5	0.074	1014.49	659	1309	2305.76	2565.14	0.39549
deltaC	1	1	1	2	6	0.074	1115.7	796	1426	2825.03	2565.14	0.434948
deltaC	1	1	1	2	7	0.074	1452.3	1073	1708	2708.78	2565.14	0.566167
deltaC	1	1	1	2	8	0.074	1159.22	889	1371	1915.13	2565.14	0.451911
deltaC	1	1	1	2	9	0.074	1178.57	804	1518	2187.7	2565.14	0.459456
deltaC	1	1	1	2	10	0.074	952.486	715	1155	2984.57	2565.14	0.371319
deltaC	1	1	1	2	11	0.074	1120.76	666	1405	3618.38	2565.14	0.436918
deltaC	1	1	1	2	12	0.074	1193.54	862	1458	2951.54	2565.14	0.465293
deltaC	1	1	2	2	1	0.074	1519.22	930	1951	3443.97	2754.92	0.551455
deltaC	1	1	2	2	2	0.074	868.459	688	988	1901.43	2754.92	0.315239
deltaC	1	1	2	2	3	0.074	1013.73	887	1196	1886.38	2754.92	0.367971
deltaC	1	1	2	2	4	0.074	1382	1060	1621	1822.35	2754.92	0.501648
deltaC	1	1	2	2	5	0.074	1628.32	1139	1992	3269.3	2754.92	0.59106
deltaC	1	1	2	2	6	0.074	1175.95	906	1368	2046.97	2754.92	0.426853
deltaC	1	1	2	2	7	0.074	1026.35	725	1182	2578.49	2754.92	0.372552
deltaC	1	1	2	2	8	0.074	1776.43	1112	2287	2367.49	2754.92	0.644821
deltaC	1	1	2	2	9	0.074	1551.89	1179	1929	2348.84	2754.92	0.563316
deltaC	1	1	2	2	10	0.074	1256.03	804	1592	2652.19	2754.92	0.455921
deltaC	1	1	2	2	11	0.074	1251.19	878	1409	3520.86	2754.92	0.454165
deltaC	1	1	2	2	12	0.074	1103.76	723	1334	2943.35	2754.92	0.400649
deltaC	1	1	2	2	13	0.074	824.784	683	1103	4259.22	2754.92	0.299386
deltaC	1	1	2	2	14	0.074	1089.16	760	1337	3528.05	2754.92	0.395351
deltaC	1	1	3	2	1	0.074	1769.97	1395	2248	2267.54	2883.82	0.61376
deltaC	1	1	3	2	2	0.074	1385.38	1117	1611	2664.05	2883.82	0.480397
deltaC	1	1	3	2	3	0.074	1759.81	929	2323	3429.54	2883.82	0.610236
deltaC	1	1	3	2	4	0.074	1426.81	996	1749	3391.54	2883.82	0.494764
deltaC	1	1	3	2	5	0.074	1205.27	875	1509	3023.86	2883.82	0.417942
deltaC	1	1	3	2	6	0.074	1062	746	1286	2718.97	2883.82	0.368261
deltaC	1	1	3	2	7	0.074	1215.08	775	1537	3715.73	2883.82	0.421344
deltaC	1	1	3	2	8	0.074	1148.92	762	1443	2633.81	2883.82	0.398402
deltaC	1	1	3	2	9	0.074	1097.32	774	1377	3250.54	2883.82	0.38051
deltaC	1	1	3	2	10	0.074	1205.16	989	1417	3282.41	2883.82	0.417905
deltaC	1	1	3	2	11	0.074	1173.68	883	1480	2802.35	2883.82	0.406986
deltaC	1	1	3	2	12	0.074	1144.11	847	1413	2472.05	2883.82	0.396733
deltaC	1	1	3	2	13	0.074	1204.32	819	1524	2305.05	2883.82	0.417614
deltaC	1	1	3	2	14	0.074	1315.65	838	1560	2416.03	2883.82	0.456217
deltaC	1	2	1	2	1	0.074	1200.4	962	1335	4450.24	3136.62	0.382706
deltaC	1	2	1	2	2	0.074	1218.92	892	1460	3790.32	3136.62	0.388609
deltaC	1	2	1	2	3	0.074	1409.95	999	1663	1898.24	3136.62	0.449511
deltaC	1	2	1	2	4	0.074	1217.49	898	1512	2891.68	3136.62	0.388152
deltaC	1	2	1	2	5	0.074	1217.49	898	1512	2891.68	3136.62	0.388152
deltaC	1	2	1	2	6	0.074	1286.73	981	1584	2744.27	3136.62	0.410228
deltaC	1	2	1	2	7	0.074	1146.35	858	1385	3732.97	3136.62	0.365473
deltaC	1	2	1	2	8	0.074	1004.13	786	1207	2323.41	3136.62	0.320133
deltaC	1	2	1	2	9	0.074	1205.81	991	1409	2278.81	3136.62	0.38443
deltaC	1	2	1	2	10	0.074	1240.4	903	1492	3317.14	3136.62	0.395459
deltaC	1	2	1	2	11	0.074	1096.97	876	1325	3481.38	3136.62	0.349731
deltaC	1	2	1	2	12	0.074	1546.13	973	1996	3806.54	3136.62	0.49293
deltaC	1	2	1	2	13	0.074	1155.13	935	1425	2723.95	3136.62	0.368274
deltaC	1	2	1	2	14	0.074	988.811	793	1179	3582.08	3136.62	0.315247
deltaC	1	2	2	2	1	0.074	1480.84	1106	1820	2627.62	2769.99	0.5346
deltaC	1	2	2	2	2	0.074	1379.68	1036	1615	3838.35	2769.99	0.498079
deltaC	1	2	2	2	3	0.074	1665.7	1279	1989	1611.19	2769.99	0.601338
deltaC	1	2	2	2	4	0.074	1348.65	1020	1628	1992.03	2769.99	0.486878
deltaC	1	2	2	2	5	0.074	1227	967	1520	3350.03	2769.99	0.442962
deltaC	1	2	2	2	6	0.074	1577.49	1222	1819	5174.97	2769.99	0.569491
deltaC	1	2	2	2	7	0.074	1045.19	746	1278	2167.22	2769.99	0.377326
deltaC	1	2	2	2	8	0.074	1089.24	914	1263	2216.86	2769.99	0.39323
deltaC	1	2	2	2	9	0.074	1142.3	930	1377	2340.89	2769.99	0.412383
deltaC	1	2	2	2	10	0.074	951.595	732	1203	2009.54	2769.99	0.343537
deltaC	1	2	2	2	11	0.074	908.405	662	1106	1998.13	2769.99	0.327945
deltaC	1	2	2	2	12	0.074	1042.92	835	1266	3189.51	2769.99	0.376506
deltaC	1	2	2	2	13	0.074	1154.6	898	1388	2685.62	2769.99	0.416822
deltaC	1	2	2	2	14	0.074	1082.46	733	1264	3577.92	2769.99	0.390781
deltaC	1	2	3	2	1	0.103	938.865	656	1295	2136.79	3266.39	0.287432
deltaC	1	2	3	2	2	0.103	943.538	604	1206	1814.5	3266.39	0.288862
deltaC	1	2	3	2	3	0.103	1122.81	707	1479	2834.14	3266.39	0.343746
deltaC	1	2	3	2	4	0.103	1224.73	927	1512	4910.14	3266.39	0.374949
deltaC	1	2	3	2	5	0.103	1519.35	1014	1902	5322.36	3266.39	0.465145
deltaC	1	2	3	2	6	0.103	1096.29	723	1418	3080.75	3266.39	0.335626
deltaC	1	2	3	2	7	0.103	1074.4	638	1456	2766.08	3266.39	0.328927
deltaC	1	3	3	1	1	0.074	2989.08	1651	4062	6263.95	4553.05	0.6565
deltaC	1	3	3	1	2	0.074	2527.35	1201	3652	3840.54	4553.05	0.555089
deltaC	1	3	3	1	3	0.074	2082.03	1368	2617	3590.16	4553.05	0.457281
deltaC	1	3	3	1	4	0.074	2627.68	1421	3756	5054.22	4553.05	0.577124
deltaC	1	3	3	1	5	0.074	3391	2099	4592	5374.89	4553.05	0.744775
deltaC	1	3	3	1	6	0.074	2706.38	1777	3571	4199.62	4553.05	0.594409
deltaC	1	3	3	1	7	0.074	2499.51	1459	3158	4046.08	4553.05	0.548975
deltaC	1	3	3	1	8	0.074	3879.59	2242	5547	3808.81	4553.05	0.852086
deltaC	1	3	3	1	9	0.074	2999.59	2137	3874	3986.84	4553.05	0.658809
deltaC	1	3	3	1	10	0.074	2301.78	1500	2908	5084.7	4553.05	0.505547
deltaC	1	3	3	1	11	0.074	2593	1521	3676	5540.78	4553.05	0.569508
deltaC	1	3	3	1	12	0.074	2723	1617	3725	3798.46	4553.05	0.59806
deltaC	1	3	3	1	13	0.074	2679.97	1626	3617	4470.51	4553.05	0.58861
deltaC	1	3	3	1	14	0.074	3603.76	1662	5132	4683.19	4553.05	0.791503
deltaC	1	4	2	1	1	0.075	2251.58	1091	3157	5563.26	3656.44	0.615785
deltaC	1	4	2	1	2	0.075	1822.3	978	2433	5004.44	3656.44	0.498382
deltaC	1	4	2	1	3	0.075	1287.94	867	1685	2715.8	3656.44	0.352239
deltaC	1	4	2	1	4	0.075	2858.91	1587	3827	4116.1	3656.44	0.781885
deltaC	1	4	2	1	5	0.075	1972.13	1245	2608	3657.78	3656.44	0.539358
deltaC	1	4	2	1	6	0.075	3064.07	1450	4247	3649.48	3656.44	0.837994
deltaC	1	4	2	1	7	0.075	1715.3	967	2433	3345.96	3656.44	0.469119
deltaC	1	4	2	1	8	0.075	2184.62	1207	3028	3681.84	3656.44	0.597473
deltaC	1	4	2	1	9	0.075	1541.55	969	1967	2437.57	3656.44	0.421599
deltaC	1	4	2	1	10	0.075	2297.8	629	3331	3008.01	3656.44	0.628425
deltaC	1	4	2	1	11	0.075	2093.32	1448	2630	3522.91	3656.44	0.572502
deltaC	1	4	2	1	12	0.075	1474.71	667	2189	3372.57	3656.44	0.403319
deltaC	1	4	2	1	13	0.075	2140.58	874	3140	3838.43	3656.44	0.585428
deltaC	1	4	2	1	14	0.075	1778.61	1047	2445	2666.45	3656.44	0.486432
deltaC	1	4	2	1	15	0.075	1427.32	1044	1837	4265.99	3656.44	0.390358
deltaC	2	1	1	2	1	0.074	2379.03	1656	3189	6852.46	5206.89	0.4569
deltaC	2	1	1	2	2	0.074	2239.08	1635	2834	6195.3	5206.89	0.430023
deltaC	2	1	1	2	3	0.074	1990.16	1524	2333	5826.32	5206.89	0.382217
deltaC	2	1	1	2	4	0.074	2602.22	1702	3477	6322.97	5206.89	0.499764
deltaC	2	1	1	2	5	0.074	1856.51	1390	2371	7669.54	5206.89	0.356549
deltaC	2	1	1	2	6	0.074	2111.73	1597	2502	5941.11	5206.89	0.405564
deltaC	2	1	1	2	7	0.074	1720.11	1325	2139	3382.08	5206.89	0.330352
deltaC	2	1	1	2	8	0.074	2117.24	1524	2524	4832.16	5206.89	0.406623
deltaC	2	1	1	2	9	0.074	1709.73	1233	2166	3901.08	5206.89	0.328359
deltaC	2	1	1	2	10	0.074	1856.7	1380	2294	5114.62	5206.89	0.356586
deltaC	2	1	1	2	11	0.074	1919.13	1459	2328	5007.03	5206.89	0.368576
deltaC	2	1	1	2	12	0.074	1927.7	1367	2409	3425.97	5206.89	0.370221
deltaC	2	1	1	2	13	0.074	1883.11	1404	2292	3218.95	5206.89	0.361657
deltaC	2	1	2	2	1	0.074	2556.57	1932	3125	4784.16	4616.35	0.553807
deltaC	2	1	2	2	2	0.074	2431.65	1338	3125	3839.73	4616.35	0.526747
deltaC	2	1	2	2	3	0.074	2006.89	1511	2533	5400.4	4616.35	0.434736
deltaC	2	1	2	2	4	0.074	1842.73	1199	2506	6575.6	4616.35	0.399175
deltaC	2	1	2	2	5	0.074	1308.24	975	1535	4076.51	4616.35	0.283393
deltaC	2	1	2	2	6	0.074	1323	894	1680	4167.86	4616.35	0.28659
deltaC	2	1	2	2	7	0.074	1622.65	1240	2065	4059.22	4616.35	0.351501
deltaC	2	1	2	2	8	0.074	1676.46	1208	1986	4669.27	4616.35	0.363157
deltaC	2	1	2	2	9	0.074	2101.95	1760	2370	3974.38	4616.35	0.455327
deltaC	2	1	3	2	1	0.074	2278.84	1612	2884	4194.49	4041.54	0.563853
deltaC	2	1	3	2	2	0.074	1789.65	1267	2286	3489.14	4041.54	0.442813
deltaC	2	1	3	2	3	0.074	2583.76	1758	3179	3531.92	4041.54	0.639299
deltaC	2	1	3	2	4	0.074	1704.08	1321	2007	3573.3	4041.54	0.421641
deltaC	2	1	3	2	5	0.074	2252.49	1528	3079	3954.73	4041.54	0.557333
deltaC	2	1	3	2	6	0.074	2375.19	1747	3006	4047.3	4041.54	0.587693
deltaC	2	1	3	2	7	0.074	2136.32	1477	2930	4770.11	4041.54	0.528591
deltaC	2	1	3	2	8	0.074	2179.97	1387	2906	3503.81	4041.54	0.539391
deltaC	2	1	3	2	9	0.074	2444.08	1551	3425	3332.11	4041.54	0.604739
deltaC	2	1	3	2	10	0.074	2597.92	1930	3268	3464.86	4041.54	0.642804
deltaC	2	1	3	2	11	0.074	2140.16	1555	2650	2159.57	4041.54	0.529541
deltaC	2	1	3	2	12	0.074	2717.86	1712	3574	4914.76	4041.54	0.672482
deltaC	2	1	3	2	13	0.074	2353	1479	3202	5207.43	4041.54	0.582203
deltaC	2	1	3	2	14	0.074	1874.4	1175	2372	6438.11	4041.54	0.463784
deltaC	2	2	1	2	1	0.074	3056.38	1793	4022	3443.49	3854.07	0.793027
deltaC	2	2	1	2	2	0.074	2389.89	1736	2998	3948.11	3854.07	0.620096
deltaC	2	2	1	2	3	0.074	2173.89	1710	2730	4863.38	3854.07	0.564052
deltaC	2	2	1	2	4	0.074	1941.22	1446	2292	3600.32	3854.07	0.50368
deltaC	2	2	1	2	5	0.074	2441.35	1576	3114	2909.7	3854.07	0.633448
deltaC	2	2	1	2	6	0.074	2743.41	1695	3555	2788.46	3854.07	0.711821
deltaC	2	2	1	2	7	0.074	2523.95	2000	2955	4477.32	3854.07	0.654879
deltaC	2	2	1	2	8	0.074	2393.68	1533	3147	5241.46	3854.07	0.621078
deltaC	2	2	1	2	9	0.074	2046.19	1548	2541	3056.35	3854.07	0.530917
deltaC	2	2	1	2	10	0.074	2201.92	1658	2615	3684.62	3854.07	0.571324
deltaC	2	2	1	2	11	0.074	2124.57	1441	2634	4381.51	3854.07	0.551254
deltaC	2	2	2	2	1	0.103	2227.67	1247	3136	2966.21	3515.73	0.63363
deltaC	2	2	2	2	2	0.103	1967.56	1372	2734	2911.9	3515.73	0.559644
deltaC	2	2	2	2	3	0.103	1800.02	1334	2163	4041.56	3515.73	0.51199
deltaC	2	2	2	2	4	0.103	1961.4	1443	2354	3900.1	3515.73	0.557894
deltaC	2	2	2	2	5	0.103	2215.29	1624	2884	4988.81	3515.73	0.630108
deltaC	2	2	2	2	6	0.103	3144.83	1781	4286	4952.83	3515.73	0.894502
deltaC	2	2	2	2	7	0.103	2506.67	1638	3370	3060.54	3515.73	0.712988
deltaC	2	2	2	2	8	0.103	2099.35	1409	2712	2851.31	3515.73	0.59713
deltaC	2	2	2	2	9	0.103	1953.88	1386	2496	3565.73	3515.73	0.555755
deltaC	2	2	2	2	10	0.103	1913.37	1361	2514	3249.79	3515.73	0.54423
deltaC	2	2	2	2	11	0.103	2052.89	1351	2669	3228.48	3515.73	0.583914
deltaC	2	2	2	2	12	0.103	2095.79	1215	2915	2809.56	3515.73	0.596118
deltaC	2	2	2	2	13	0.103	1827.21	1116	2503	3054.35	3515.73	0.519725
deltaC	2	2	2	2	14	0.103	1554.9	1064	1975	3639.06	3515.73	0.442271
deltaC	3	1	1	1	1	0.074	2320.43	1433	3139	6445.51	5298.1	0.437974
deltaC	3	1	1	1	2	0.074	2414.11	1119	3318	6982.57	5298.1	0.455655
deltaC	3	1	1	1	3	0.074	1968.38	1195	2618	5595.22	5298.1	0.371525
deltaC	3	1	1	1	4	0.074	2109.76	975	3000	6229.32	5298.1	0.39821
deltaC	3	1	1	1	5	0.074	1675.24	1038	2209	6260.68	5298.1	0.316197
deltaC	3	1	1	1	6	0.074	1948.7	1416	2609	6516.3	5298.1	0.367812
deltaC	3	1	1	1	7	0.074	2101.22	1323	2732	2438.76	5298.1	0.396598
deltaC	3	1	1	1	8	0.074	2412	1454	3330	4922.05	5298.1	0.455257
deltaC	3	1	1	1	9	0.074	2049.03	1235	2647	5079.68	5298.1	0.386747
deltaC	3	1	1	1	10	0.074	2713.03	1256	3837	5615.03	5298.1	0.512075
deltaC	3	1	1	1	11	0.074	1470.95	930	1860	5325.6	5298.1	0.277636
deltaC	3	1	1	1	12	0.074	1101.32	878	1323	3102.35	5298.1	0.207871
deltaC	3	1	1	1	13	0.074	1586.68	859	2098	4362.27	5298.1	0.29948
deltaC	3	1	2	1	1	0.074	3032.03	1754	4110	5471.16	4557.03	0.665352
deltaC	3	1	2	1	2	0.074	1864.76	1096	2355	3110.03	4557.03	0.409205
deltaC	3	1	2	1	3	0.074	1863.03	1296	2412	5996.43	4557.03	0.408825
deltaC	3	1	2	1	4	0.074	2605.24	1617	3560	4451.11	4557.03	0.571698
deltaC	3	1	2	1	5	0.074	1886.03	1142	2645	2706.16	4557.03	0.413872
deltaC	3	1	2	1	6	0.074	2027.87	1473	2576	4114.24	4557.03	0.444997
deltaC	3	1	2	1	7	0.074	1511.89	926	1886	3342.57	4557.03	0.331771
deltaC	3	1	2	1	8	0.074	1624	1061	2052	4925.86	4557.03	0.356373
deltaC	3	1	2	1	9	0.074	1984.35	1330	2576	4989.51	4557.03	0.435448
deltaC	3	1	2	1	10	0.074	1951.13	1190	2446	4775.35	4557.03	0.428159
deltaC	3	1	2	1	11	0.074	1649.3	1101	2130	4503.68	4557.03	0.361924
deltaC	3	1	2	1	12	0.074	1772.3	1163	2259	5289.62	4557.03	0.388915
deltaC	3	1	2	1	13	0.074	1722.35	1304	2078	5565.65	4557.03	0.377955
deltaC	5	1	1	1	1	0.074	2732.51	1510	3662	7130.08	6200.74	0.440676
deltaC	5	1	1	1	2	0.074	2279.92	1668	2935	6504.95	6200.74	0.367685
deltaC	5	1	1	1	3	0.074	2481.65	1666	3076	9540.57	6200.74	0.400218
deltaC	5	1	1	1	4	0.074	2221.92	1579	2902	4327.6	6200.74	0.358331
deltaC	5	1	1	1	5	0.074	2442.78	1657	3002	5125.76	6200.74	0.39395
deltaC	5	1	1	1	6	0.074	2642.57	1649	3289	4575.49	6200.74	0.42617
deltaC	5	1	2	1	1	0.074	2655.49	1948	3238	3782.62	3963.69	0.669953
deltaC	5	1	2	1	2	0.074	2941.41	2171	3824	4029.27	3963.69	0.742087
deltaC	5	1	2	1	3	0.074	2571.95	1812	3244	3541.24	3963.69	0.648876
deltaC	5	1	2	1	4	0.074	2063.08	1411	2668	3730.05	3963.69	0.520495
deltaC	5	1	2	1	5	0.074	2119.32	1284	2707	4033.57	3963.69	0.534684
deltaC	5	1	2	1	6	0.074	1811.68	1091	2316	3409.95	3963.69	0.457068
deltaC	5	1	2	1	7	0.074	1733.35	1178	2132	3967.7	3963.69	0.437307
deltaC	5	1	2	1	8	0.074	2085.46	1357	2438	3608.46	3963.69	0.526141
deltaC	5	1	2	1	9	0.074	2727.05	1972	3318	3511.54	3963.69	0.688009
deltaC	5	1	2	1	10	0.074	2773.08	2139	3228	5782.32	3963.69	0.699621
deltaC	5	1	2	1	11	0.074	2439.38	1796	3298	4599.27	3963.69	0.615431
deltaC	5	1	2	1	12	0.074	2290.92	1718	2853	3568.3	3963.69	0.577976

## Sheet: Figure 5e (ADGRV1)
	ADGRV1 immunofluorescence normalized to background immunoreactivity in the cuticular plate region
	mouse 1				mouse 2				mouse 3				mouse 4				mouse 5				mouse 6				mouse 7
	WT
	ADGRV1 IF cell	Background	ratio		ADGRV1 IF cell	Background	ratio		ADGRV1 IF cell	Background	ratio		ADGRV1 IF cell	Background	ratio		ADGRV1 IF cell	Background	ratio		ADGRV1 IF cell	Background	ratio		ADGRV1 IF cell	Background	ratio
	5614.61	4844.56	1.15895		18591.9	14429.9	1.28843		10563	7600.05	1.38986		9395.73	6022.97	1.55998		8642.25	5945.68	1.45353		7896.82	4892.89	1.61394		6211.46	4435.81	1.4003
	6220.03	4532.66	1.37227		18997.3	14410	1.31834		11399.5	8902.02	1.28055		9303.4	5863.2	1.58674		7286.52	5351.37	1.36162		10573.4	7074.94	1.49449		6566.18	4974.66	1.31993
	6081.83	4887.32	1.24441						11501	8507.92	1.35181		8750.66	6218.27	1.40725		6997.01	4982.4	1.40434		11314	7943.74	1.42426		6402.45	5284.99	1.21144
	6403.55	5665.13	1.13034						11655.4	9283.71	1.25547		8461.78	5601.39	1.51066										7060.42	4595.9	1.53624
	Myo7a-ΔC
	ADGRV1 IF cell	Background	ratio		ADGRV1 IF cell	Background	ratio		ADGRV1 IF cell	Background	ratio		ADGRV1 IF cell	Background	ratio		ADGRV1 IF cell	Background	ratio		ADGRV1 IF cell	Background	ratio		ADGRV1 IF cell	Background	ratio
	5589.27	3973	1.40681		10480.2	7586.35	1.38145		7169.1	5672.31	1.26388		14906.4	11364.5	1.31167		6885.8	5147.74	1.33764		8839.22	6608.5	1.33755		9843.62	8302	1.18569
	5624.35	3973	1.41564		10032.7	7785.65	1.28862		7965.69	5967.75	1.33479		14885.8	11592.4	1.2841		7013.72	5106.95	1.37337		9297.02	6837.24	1.35976		10227.2	8385.43	1.21964
	4216.22	3973	1.06122		10181.8	7002.6	1.454		8103.83	5649.51	1.43443		13797.4	11472.7	1.20262		6119.13	4925.18	1.24242		8597.88	5920.22	1.45229		10055.7	8162.93	1.23188
	4164.14	3973	1.04811		10134.2	7146.17	1.41813		7797.31	5673	1.37446		14401.6	11737.4	1.22699		6686.59	5095.44	1.31227		7982.7	5361.42	1.48891		11032	8060.25	1.36869
	5142.04	3973	1.29425		9521.1	7000.78	1.36001						14766.6	11968.7	1.23377		5741.23	4739.19	1.21144		8798.64	5611.42	1.56799

## Sheet: Figure 6c (Ephys Po)
WT IHC			Myo7a-ΔC IHC					WT OHC			Myo7a-ΔC OHC
Cell & File	Resting Popen		Cell & File	Resting Popen				Cell & File	Resting Popen		Cell & File	Resting Popen
NtFnd:P8525010.abf	0.0704		NtFnd:P8515007.abf	0.0353				NtFnd:P9801019.abf	0.204103		NtFnd:P9729018.abf	0.209189
NtFnd:P8525037.abf	0.0513		NtFnd:P8515019.abf	0.0249	Same Animal as previous			NtFnd:P9801035.abf	0.161615	Same Animal as previous	NtFnd:P9729034.abf	0.159904	Same Animal as previous
NtFnd:P8525051.abf	0.089	Same Animal as previous	NtFnd:P9419011.abf	0.0379				NtFnd:P9801052.abf	0.21359		NtFnd:P9729051.abf	0.145848
NtFnd:P8525071.abf	0.1234		NtFnd:P9419056.abf	0.0179				NtFnd:P9801070.abf	0.200924	Same Animal as previous	NtFnd:P9729085.abf	0.115311
NtFnd:P8525093.abf	0.1049	Same Animal as previous	NtFnd:P9628028.abf	0.0433				NtFnd:P9801077.abf	0.245215		NtFnd:P9729114.abf	0.133731	Same Animal as previous
NtFnd:P8525109.abf	0.1082	Same Animal as previous	NtFnd:P9705019.abf	0.0563				NtFnd:P9801085.abf	0.175668	Same Animal as previous	NtFnd:P9813016.abf	0.15461
NtFnd:P8525132.abf	0.0421		NtFnd:P9705049.abf	0.026				NtFnd:P9801115.abf	0.149918		NtFnd:P9813024.abf	0.12088	Same Animal as previous
NtFnd:P9628009.abf	0.1087		NtFnd:P9705067.abf	0.0298				NtFnd:P9802016.abf	0.124026		NtFnd:P9813038.abf	0.195721	Same Animal as previous
NtFnd:P9628078.abf	0.092							NtFnd:P9802032.abf	0.128426	Same Animal as previous	NtFnd:P9813048.abf	0.203403
NtFnd:P9628102.abf	0.0283	Same Animal as previous						NtFnd:P9802050.abf	0.211601		NtFnd:P9813060.abf	0.156263	Same Animal as previous
NtFnd:P9709011.abf	0.0823							NtFnd:P9802057.abf	0.171422		NtFnd:P9813069.abf	0.233725	Same Animal as previous
NtFnd:P9709033.abf	0.0102	Same Animal as previous						NtFnd:P9802071.abf	0.122197	Same Animal as previous	NtFnd:P9813087.abf	0.265173
NtFnd:P9709077.abf	0.1128										NtFnd:P9813099.abf	0.203952
NtFnd:P9710004.abf	0.1033										NtFnd:P9814008.abf	0.12497
NtFnd:P9710025.abf	0.0917
NtFnd:P9710064.abf	0.1637

## Sheet: Figure 6e-j (Ephys step IX)
WT 10B						Current Rise 50% Max		Current Rise 75% Max		Current Rise 100% Max			Motion Rise 50% Max		Motion Rise 75% Max		Motion Rise 100% Max			Myo7a-ΔC 10B					Current Rise 50% Max		Current Rise 75% Max		Current Rise 100% Max			Motion Rise 50% Max		Motion Rise 75% Max		Motion Rise 100% Max
Cell & File	xOffset	Imax	10-90 Width	Resting Popen		10-90Rise	10% time	10-90Rise	10% time	10-90Rise	10% time		10-90 Rise	10% time	10-90 Rise	10% time	10-90 Rise	10% time		Cell & File	xOffset	Imax	10-90 Width	Resting Popen	10-90Rise	10% time	10-90Rise	10% time	10-90Rise	10% time		10-90 Rise	10% time	10-90 Rise	10% time	10-90 Rise	10% time
20180525 Cell 1-1_Cam_18170_Cine2: NtFnd:P8525011.abf	0.0655361	0.486906	0.43704	0.0673557		1.1966	23.883	3.1426	23.8473	0.5893	23.8019		6.00143	5.49351	16.1457	5.61247	15.776	5.61959		20180514-Myo7aDL-10B-Cell3-1_Cam_20327_Cine3: NtFnd:P8514083.abf	0.072416	0.457761	0.18686	0.00696503	0.5652	23.9515	0.5652	23.9515	0.5017	23.8833		9.86145	5.5239	10.7378	5.52414	14.3992	5.56052
20180525-WT10B-Mouse-Cell3-1_Cam_20327_Cine1: NtFnd:P8525052.abf	0.0827091	0.497578	0.37997	0.0669762		6.8995	23.8604	3.6357	23.8583	0.7263	23.8312		7.24104	5.53725	14.4838	5.55978	14.0065	5.55842		20180515-Myo7aDL-10B-Cell1-1_Cam_20327_Cine2: NtFnd:P8515020.abf	0.0803292	0.463727	0.24353	0.0191609	0.6497	23.8906	0.6497	23.8906	0.5261	23.8584		6.19469	5.60211	12.8385	5.54629	11.7427	5.53935
20190628-WT-IHC-10B-Cell1-1_Cam_20327_Cine1: NtFnd:P9628010.abf	0.0263805	0.460917	0.31243	0.0814751		1.5814	23.8385	0.3685	23.8408	0.4201	23.8249		4.89998	5.48362	7.34879	5.54435	10.2393	5.54958		20190419-Cell1-1_Cam_20327_Cine2: NtFnd:P9419013.abf	0.092438	0.394941	0.45534	0.0255152	2.7939	23.8566	2.7939	23.8566	0.4198	23.8144		13.1849	5.57785	16.1581	5.57875	16.1542	5.57019
20190628-WT-IHC-10B-Cell4-1_Cam_20327_Cine2: NtFnd:P9628080.abf	0.0528798	0.482762	0.22424	0.0627715		4.9265	23.882	0.7886	23.872	0.381	23.8321		2.88643	5.56108	6.68981	5.48325	5.50412	5.55763		20190628 Cell 2-1_Cam_18170_Cine1: NtFnd:P9628026.abf	0.0454616	0.506092	0.21005	0.0257284	1.5771	23.893	1.5771	23.893	0.6862	23.8347		6.26917	5.6063	12.409	5.54956	23.453	5.54039
20190628-WT-IHC-10B-Cell5-1_Cam_20327_Cine2: NtFnd:P9628107.abf	0.0486925	0.48832	0.58475	0.0220106	Same animal as previous	0.5012	23.8468	0.3562	23.8225	0.5143	23.8292		7.28048	5.50408	8.93827	5.55246	11.3168	5.56609		20190705-Myo7aDLong-10B-IHC-Cell4-1_Cam_20327_Cine3: NtFnd:P9705052.abf	0.0891913	0.447297	0.39646	0.0250877	4.1631	23.9069	4.1631	23.9069	2.6313	23.8993		13.6323	5.54038	17.3019	5.58051	20.0885	5.60615
20190709-WT-IHC-10B-Cell1-1_Cam_20327_Cine2: NtFnd:P9709012.abf	0.0228481	0.484885	0.37342	0.0647801		0.497	23.8744	2.2675	23.8325	0.5009	23.8209		2.84678	5.51515	12.3441	5.5491	14.7457	5.60639		20190705-Myo7aDLong-10B-IHC-Cell5-1_Cam_20327_Cine2: NtFnd:P9705068.abf	0.0710535	0.498583	0.38133	0.0197666	4.8064	23.9235	4.8064	23.9235	0.8766	23.8832		8.34696	5.50974	21.0042	5.58475	9.46369	5.62867
20190709-WT-IHC-10B-Cell4-1_Cam_20327_Cine3: NtFnd:P9709080.abf	0.0189707	0.507242	0.49972	0.0957805		0.7039	23.7564	0.4497	23.7973	0.2744	23.7865		7.0738	5.60826	13.573	5.58726	10.3131	5.5781
20190710-WT-IHC-10B-Cell1-1_Cam_20327_Cine2: NtFnd:P9710006.abf	0.0171674	0.411869	0.12376	0.107744		0.4852	23.8951	0.447	23.8408	0.3521	23.826		2.90667	5.43916	5.04306	5.63026	9.6104	5.64578

[truncated: 8 more sheets: Figure 7a (ABR), Figure 7b (DPOAE), Figure 7d (stereocilia number), Figure 7f (IHC stereo length), Figure 7j (OHC stereo length), Supp Figure 1 (MYO6), Supp Figure 3 (Ephys OHC step), Supp Figure 3 (Ephys creep)]
